# Supplementary material for: HIV-1 replication complexes accumulate in nuclear speckles and integrate into speckle-associated genomic domains
Source: Nat Commun. 2020 Jul 14;11:3505. doi: 10.1038/s41467-020-17256-8 (PMC7360574; doi:10.1038/s41467-020-17256-8)
Supplement: Supplementary file 12 — Source file [file 41467_2020_17256_MOESM12_ESM.xlsx]

## Sheet: Fig. 1d, f
Fig.1d CA/p24 fluorescence					Fig.1d EdU/vDNA fluorescence
INmNG	INmNG+INmCherry				INmNG	INmNG+INmCherry
190	138				166	187
72	69				318	88
88	188				373	88
77	101				121	88
37	357				407	120
18	232				202	120
29	236				330	120
270	236				383	101
30	236				100	293
297	945				518	293
79	244				496	293
80	244				286	293
80	97				213	538
80	138				623	381
113	902				237	610
85	902				791	384
170	292				358	473
35	430				577	215
111	1928				1135	700
50	446				894	700
120	446				174	1102
138	1201				372	381
118	244				344	1006
71	539				705	1006
90	724				428	1040
89	1715				1581	1167
150	531				388	1167
45	953				335	1167
484	3209				871	1167
33	2135				777	1167
12	1790				793	440
95	2504				302	440
93	3228				201	693
144	578				625	596
95	434				515	277
93	2613				791	1297
144	4402				1035	1297
131	3000				634	1251
179	1017				849	1251
215	5030				915	1251
91	1532				736	3830
34	947				1618	626
48	4111				781	626
93	2241				1673	1652
227	2161				1181	1652
278	2774				586	1652
67	2910					3662
137	2533					3662
146	1169					448
24	3041					1324
14	3041					1269
423	2771					1269
205	1164					1269
205	6612					1269
238	956					1269
278	7466					4549
200	3869					4549
99	6565					4549
111	1436					4549
74	4317					2218
67	6856					2218
135	1385					760
24	1385					760
43	2020					760
43	2020					1169
208	5022					490
224	7918					490
224	787					490
257	7721					490
191	2496					1235
312	7504					1235
526	7824					1235
374	5833					1235
651	1541					1235
462	9388					1155
301	2345					1065
307	8093					1626
307	1897					2436
225	2529					2436
403	3840					2376
327	3840					2376
219	6886					2376
454	6886					1144
382	2153					441
382	4176					1334
946	7374					1436
409	5582					1898
444	5582					897
547	4087					897
547	2164					1576
833	1681					1576
1506	4854					1576
689	1222					1576
503	11510					1576
503	11143					894
730	3029					1201
482	10498					855
459	3024					1348
595	3024					1348
742	3024					1556
475	13573					2095
1768	15729					2095
887	15729					2095
887	15918					702
556	9402					702
557	11641					4001
349	6935					1769
1170	45347					1186
707	34636					1186
476						1186
476						744
4404						2659
857						2659
849						2659
560						2659
877						1425
877						1425
776						1425
442						2329
950						2329
534						1872
587						1872
1100						1705
1086						1817
463						10158
463						1748
1752						2807
1752						6100
552						6328
429						6328
5143						6328
661						13682
661						13682
1293						13682
1293
709
726
723
748
782
943
943
1573
1351
2141
1268
1621
5092
1000
403
1901
2652
2049
780

## Sheet: Fig. 2b
	Background-subtracted INmNG and INmCherry sum fluorescence detected inside nuclear INmNG puncta that colocalized with NSs (SC35(+)) or remained in nucleoplasm (SC35(-))
	SC35 (-)				SC35 (+)
	INmNG	INmCherry			INmNG	INmCherry
	122	5			74	23
	125	9			108	16
	128	11			402	433
	129	26			405	481
	129	6			425	472
	129	91			469	510
	151	3			630	394
	155	26			713	167
	158	48			849	105
	159	14			914	683
	162	12			918	175
	168	109			1007	804
	173	83			1042	333
	174	15			1209	525
	175	36			1255	148
	175	28			1266	165
	177	12			1314	279
	184	32			1363	951
	187	12			1368	407
	194	190			1377	746
	196	48			1485	1074
	200	17			1511	414
	204	43			1596	168
	207	27			1709	1055
	213	16			1840	456
	221	125			1874	332
	222	7			1986	296
	229	32			2028	491
	229	44			2109	1033
	233	70			2193	968
	237	10			2477	228
	254	37			2525	1353
	260	15			2587	1226
	315	33			2685	585
	315	10			2693	2774
	325	8			2708	8708
	326	23			3078	1113
	333	341			3160	2027
	339	38			3298	699
	342	32			3324	1815
	348	15			3335	711
	386	9			3342	593
	390	13			3357	958
	408	17			3414	277
	410	15			3572	787
	419	104			3592	2116
	448	15			3822	249
	450	24			3827	1607
	459	39			3881	152
	473	146			3930	1913
	483	9			3995	880
	487	60			4124	520
	488	57			4150	997
	522	10			4661	1538
	527	369			4806	765
	530	65			4991	1319
	541	192			5002	1097
	550	11			5036	3575
	579	400			5493	944
	580	17			5502	1105
	588	16			5509	5564
	591	75			5596	1183
	592	158			5645	451
	594	65			5804	1422
	629	87			5835	842
	634	61			5891	5417
	636	65			5971	1467
	645	81			5985	1790
	682	38			6098	4299
	707	69			6245	3518
	708	71			6348	1504
	725	295			6526	4667
	725	35			6709	1794
	732	90			6725	4042
	769	65			6786	3154
	778	56			6798	2809
	804	43			7024	2550
	806	64			7035	2109
	816	89			7237	1140
	840	30			7277	1645
	842	24			7433	3604
	853	9			7499	1583
	860	33			8110	3048
	872	95			8168	1687
	882	307			8199	3392
	886	113			8456	1141
	888	64			8546	2190
	890	608			8613	786
	894	66			8857	4004
	895	91			8893	2277
	901	76			9016	1788
	908	46			9088	2060
	924	42			9176	1501
	930	21			9469	3052
	954	68			9744	4745
	981	467			9878	3126
	992	100			10201	1772
	995	78			10278	5098
	996	100			10323	2166
	1049	745			10967	2649
	1063	295			11016	6360
	1074	61			11292	4026
	1082	295			11713	793
	1098	82			11800	6696
	1104	74			11923	4587
	1166	177			11928	5677
	1195	86			12399	2081
	1200	268			13705	2793
	1235	63			13817	2974
	1249	231			13971	2519
	1251	68			14097	2077
	1274	113			14588	5360
	1282	28			14677	6636
	1287	163			14738	5635
	1326	42			14757	2544
	1340	313			14880	1212
	1350	137			14895	5501
	1368	74			15066	1601
	1381	169			15105	2487
	1402	143			15445	5620
	1404	71			15754	4033
	1429	156			15945	1597
	1431	209			15963	2183
	1455	115			16287	3162
	1458	157			16483	4987
	1468	97			16743	6831
	1490	132			17616	5400
	1552	161			17795	5820
	1565	171			17874	10268
	1566	119			22167	4887
	1570	110			22319	8922
	1646	95			22459	1952
	1693	517			22550	4889
	1706	226			22697	7249
	1727	67			23529	9953
	1738	151			23532	3783
	1741	160			23779	4779
	1770	156			24871	5058
	1779	880			26539	6287
	1787	164			27347	9046
	1832	178			28188	34081
	1834	401			29199	15941
	1835	105			31920	5405
	1865	245			42929	17469
	1885	20			44816	6749
	1935	123			47108	17391
	1939	53			48490	12517
	1944	204			50500	15415
	1979	135			71407	33084
	1980	147
	1982	47
	1996	144
	2003	96
	2039	209
	2052	105
	2143	653
	2180	126
	2213	222
	2226	95
	2332	254
	2335	799
	2358	79
	2364	223
	2370	203
	2396	178
	2466	667
	2519	85
	2541	180
	2551	179
	2642	110
	2655	84
	2655	206
	2662	109
	2672	296
	2687	152
	2689	210
	2708	244
	2717	109
	2757	231
	2801	62
	2812	124
	2844	259
	2877	410
	2961	415
	2978	257
	2992	242
	3003	235
	3007	146
	3014	729
	3070	245
	3080	350
	3108	345
	3144	387
	3148	128
	3153	360
	3247	203
	3259	593
	3283	80
	3321	286
	3347	82
	3385	369
	3443	545
	3445	392
	3477	130
	3478	136
	3529	208
	3549	275
	3550	324
	3583	178
	3620	279
	3772	270
	3775	186
	3826	646
	3893	189
	3922	131
	3934	339
	3955	168
	3958	115
	3980	148
	4074	133
	4134	301
	4149	206
	4189	939
	4203	369
	4305	226
	4346	150
	4353	240
	4461	223
	4472	379
	4484	260
	4489	743
	4510	325
	4540	129
	4649	137
	4684	185
	4711	241
	4736	154
	4805	969
	4853	119
	4887	118
	4902	317
	4937	548
	4941	204
	4963	258
	4970	276
	4999	396
	5267	429
	5291	331
	5307	787
	5386	141
	5453	473
	5489	152
	5552	236
	5557	182
	5633	398
	5653	773
	5777	497
	5832	121
	5837	485
	5853	624
	5905	392
	6109	316
	6123	2703
	6123	729
	6142	644
	6165	119
	6457	516
	6580	855
	6635	511
	6705	727
	6838	624
	6899	255
	6911	289
	6932	385
	6958	420
	6960	126
	7095	498
	7095	246
	7123	756
	7185	584
	7242	321
	7271	163
	7446	351
	7538	363
	7967	543
	8352	320
	8447	452
	8522	594
	8584	806
	8626	579
	9086	338
	9127	328
	9301	749
	9429	986
	9578	566
	9905	475
	9935	337
	10188	296
	10205	822
	10697	470
	10902	874
	11036	122
	11052	488
	11419	331
	11526	492
	11750	610
	11751	684
	11786	123
	11862	719
	11977	573
	12414	635
	12710	259
	12842	621
	13043	679
	13104	1228
	13214	369
	13550	534
	14075	473
	14162	449
	14374	796
	15992	679
	16159	660
	16630	553
	16786	725
	18408	755
	18994	218
	19653	1356
	21466	983
	21468	609
	22230	571
	22257	670
	22310	580
	22426	368
	22844	166
	22974	279
	24308	100
	24784	187

## Sheet: Fig. 2d, f
Fig. 2d		WT/CA					A77V/CA
		% coloc with INmNG (WT/CA)	SD	# nuclei	# INmCherry spots		% coloc with INmNG (WT/CA)	SD	# nuclei	# INmCherry spots
	Expt-1	78	4.2	37	132		0.1	0.05	31	72
	Expt-2	72	3.5	29	86		0	0	42	45
	Expt-3	83	2.6	42	142		0.5	0.2	52	37
Fig. 2f		Lamin	SC35(+)
		% on lamin	% in NSs	# nuclei	# INmNG spots
	Expt-1	99.107	0.893	83	112
	Expt-2	95.95	4.054	52	74
	Expt-3	96.078	3.921	42	51

## Sheet: Fig.3b
	TZM-bl			MDMs			CD4+ T-cells			Jurkat Cells			293T
	SC35(-)	SC35(+)		SC35(-)	SC35(+)		SC35(-)	SC35(+)		SC35(-)	SC35(+)		SC35(-)	SC35(+)
	134.071	101		104.077	62.4		32	42		16	272		388	382
	142.8	169.25		164.8	215		65	42		20	294		388	845
	158	198.667		194.385	216.114		79	60		24	247		465	1107
	260.389	221.944		215.8	223.667		95	84		24	259		465	1121
	276.222	226.2		230.2	232.5		95	84		25	259		488	1240
	288.077	242.611		275.385	276		119	117		26	247		519	1266
	299.667	274.333		327.529	289.385		135	117		26	268		532	1428
	310.5	352.5		355	326.454		135	120		27	266		561	1617
	314.769	357.958		376.5	346.385		135	120		29	259		565	1683
	321.857	364		395.5	410.9		135	121		29	370		672	1688
	346.833	370.5		408.778	427.462		140	124		31	360		757	1774
	348.385	415.8		427.4	452.154		140	124		32	352		828	1801
	397.226	455.333		427.462	502.686		157	125		32	343		870	1849
	401.609	459.719		447.696	504		168	125		35	365		907	1857
	428.826	507		451.933	531.7		168	130		35	357		912	1899
	444.783	507.846		458.929	564.65		185	147		35	349		919	1923
	452.217	509.389		472.5	566.404		269	147		42	357		1010	1963
	460.522	542		490.182	630.091		282	151		47	327		1016	2057
	461.222	559.371		510.105	635.479		283	151		47	352		1072	2129
	493.333	559.692		590.222	645		283	157		67	363		1117	2166
	543.074	564.216		592	646.12		307	175		67	371		1123	2285
	551	569.889		599.9	647.486		336	175		71	452		1142	2290
	559.333	591.6		645.111	651.636		336	192		71	421		1167	2290
	562.6	602.417		645.944	690.286		362	248		77	426		1179	2369
	581.154	611.71		659.64	706.6		366	249		79	426		1184	2402
	638.8	623.66		662.652	708.195		366	262		97	440		1240	2425
	655.75	653.5		668	716.265		371	282		97	378		1340	2460
	820.227	683		683	728.65		379	322		97	438		1372	2509
	847.607	689.634		697	766.791		389	351		100	449		1386	2519
	871	692.462		710.889	778.304		407	365		101	440		1405	2552
	879	699.095		710.957	789.9		572	417		103	484		1426	2592
	912.2	712.56		728.889	822.906			421		108	552		1589	2635
	917.519	719.484		745.481	833.474			421		108	502		1754	2635
	934.4	720.25		750.667	837.143			429		108	502		1777	2727
	937.621	722.277		763.182	838			456		113	506		2037	2770
	949.429	734.661		1074.67	839.095			486		113	533		2100	2911
	968.394	749.714		1077.44	849.057			499		114	533		2139	2928
	1011.68	753.049		1084.14	855.412			499		114	523		2148	3001
	1040.53	781.32		1087.83	860.273			526		114	356		2272	3054
	1057.13	790.706		1098.67	860.808			526		115	509		2299	3061
	1101.93	798.778		1123.96	865.163			591		119	502		2414	3111
	1156.59	824.13		1149	872.5			604		121	485		2534	3248
	1202.25	828.32		1169.79	917.05			609		124	536		3046	3416
	1266.9	834.4		1176.27	924.5			623		126	509		3092	3573
	1301.46	845.623		1180.76	927.906			632		127	502		3266	3585
	1310.65	847.935		1180.77	930.4			632		134	537		3281	3637
	1386.05	848.735		1201.83	938.957			634		136	518		3455	3646
	1482.46	878.188		1204.05	941.375			664		143	518			3668
	1604.68	881		1211.73	950.883			767		148	510			3679
	1616.12	892.857		1233.7	951.177			767		152	543			3686
	1688.6	893		1276.33	967.5			778		161	599			3748
	1758.5	899.389		1296.58	969.379			783		163	528			3753
	1803.9	932.269		1343.5	972.333			783		168	602			3798
	1826.25	955.179		1393.63	974.812			820		170	643			3802
	1827.7	961.529		1394.62	980.289			820		170	647			3838
	1834.59	966.103		1472	984.333			822		188	666			4120
	1861.39	972.953		1500.88	988.72			828		189	634			4179
	1866.58	978.151		1552.06	989.078			828		195	580			4182
	1902.57	979.718		1587.53	996.5			852		195	612			4248
	1914.11	995.953		1589.79	1062.25			862		196	728			4338
	1951.5	1015.39		1600.8	1079.18			862		201	642			4365
	2055.13	1019.59		1602.89	1090.62			882		204	667			4401
	2067.07	1025.11		1696.61	1116.79			882		205	609			4447
	2131.5	1054.17		1718.67	1157.53			904		208	728			4465
	2166.85	1100.53		1734.65	1199.17			976		215	702			4473
	2179.57	1131.78		1741.25	1220.77			1003		221	689			4499
	2286	1138.39		1787.19	1233.22			1003		221	694			4513
	2339.82	1151		1788.59	1239			1037		225	737			4649
	2361.21	1151.11		1798.5	1240.77			1037		229	724			4760
	2599.83	1157.14		1840.13	1248.5			1047		229	751			4781
	2689.32	1205.64		1872.37	1252.57			1062		231	739			4965
	2904.82	1214.13		1872.95	1265.9			1062		233	703			5065
	2956.21	1222.76		1934.15	1266.13			1245		248	802			5126
	3037.74	1222.93		1942.7	1298.21			1263		250	689			5185
	3468.06	1240.04		1998.88	1301.12			1361		256	756			5286
	3803.91	1253.2		2123.33	1354.56			1431		259	727			5290
	4057.75	1281.74		2135.8	1377.4			1431		259	772			5291
	4188.38	1295		2171.5	1382.89			1458		266	808			5371
	5382.57	1331		2177.22	1389.71			1465		270	866			5401
	6907.52	1355.22		2189.83	1405.68			1465		273	830			5469
	7113.37	1358.2		2236.69	1412.74			1816		281	810			5537
	7194.39	1381.77		2277	1419.78			1816		281	744			5584
	7783.59	1415.54		2363.04	1503.44			1820		282	776			5595
		1421.14		2437.5	1534.01			2400		286	810			5703
		1427.37		2531.68	1567.91			2439		290	795			5914
		1428.2		2531.82	1587.03			2760		294	856			6100
		1430.26		2654	1590.31			2781		294	823			6119
		1444.41		2667.77	1592.44			4455		296	819			6352
		1449.12		2793.68	1595			4947		297	823			6365
		1464.14		3040.43	1703.12			5084		300	587			6463
		1473.82		3064	1705.26			5606		306	909			6777
		1493.33		3174	1717.74			5636		306	886			6839
		1527.22		3193.29	1734.05					306	984			6858
		1527.54		3258.92	1735.4					310	967			6986
		1530.64		3283.35	1771.5					310	936			7557
		1546.15			1774.15					321	953			7559
		1585.41			1774.44					322	910			7663
		1588.52			1793.1					325	911			7757
		1611.86			1805					329	981			7918
		1677.52			1819.47					342	954			8113
		1720.16			1821.67					342	981			8135
		1722.44			1878.95					345	961			8229
		1730.16			1887.88					347	988			8233
		1749.49			1894.48					349	955			8668
		1796.89			1896.42					351	990			8780
		1798.56			1908.86					369	1065			9510
		1806.5			1933					369	1019			11138
		1811.18			1942.91					375	1019			12085
		1829.2			1953.12					402	976			14441
		1836			1997.86					403	1103			15161
		1836.37			2028					407	988			21227
		1841.49			2039.96					448	1105			41691
		1865			2042.18					448	988
		1874.68			2085.12					453	1105
		1903.15			2090.84					470	1078
		1941.13			2104.68					475	1196
		1946.73			2140.5					475	1123
		1958.57			2159.2					479	1011
		1974.12			2169.3					491	1142
		1983.33			2219					507	1038
		1985.65			2223.67					528	1272
		2009			2276.3					543	1165
		2060.52			2293.66					543	1218
		2107.4			2340.29					617	1179
		2138.11			2362.95					630	1257
		2151.61			2389.54					635	1244
		2197.18			2401.63					651	1244
		2238.84			2444.42					651	1216
		2246.67			2468					668	1301
		2289.67			2494.09					686	1276
		2304.2			2499.62					693	1389
		2356.46			2542.18					693	1184
		2418.92			2575.3					694	1369
		2432.21			2597.78					743	1478
		2436.83			2633.16					743	1446
		2490.52			2664.19					746	1446
		2517.42			2703.14					746	1280
		2533.14			2725.39					746	1407
		2543.8			2730.14					783	1462
		2554.4			2759.4					797	1433
		2579.42			2789.06					835	1320
		2582.07			2801.29					835	1484
		2657.94			2829.09					850	1483
		2705.15			2839.51					853	1522
		2720.38			2970.43					853	1540
		2720.99			3008.55					869	1601
		2743.58			3013.91					869	1647
		2747.78			3015.66					888	1647
		2771.5			3020.04					929	1461
		2808.55			3116.57					943	1680
		2814.26			3164.8					952	1625
		2835.84			3193.97					1139	1742
		2884.7			3253.69					1154	1666
		2895			3295.36					1154	1666
		2955.91			3338.11					1229	1699
		2957.07			3752					1229	1724
		2981.7			3849.41					1599	1674
		2986.2			3871.69					1619	1674
		3044.12			3884.68					2042	1680
		3059.55			3931.26					2447	1926
		3087.06			4066.15					2699	1993
		3142.97			4104.43					2911	1728
		3194.3			4121.12					2927	1708
		3225.16			4130.27					2989	1852
		3259.67			4202.19					3367	1970
		3276.47			4320.64					3390	1904
		3285.33			4326.82						1904
		3296.5			4429.62						1965
		3300.64			4512.48						1828
		3306.58			4588.08						1787
		3362.29			4610.85						1828
		3483.65			4722.04						2124
		3485.61			4821						2010
		3493.86			4880.63						2161
		3538.46			4880.7						2098
		3573.16			4978.44						2030
		3769.67			5127.83						2266
		3975.69			5194.01						2225
		3987.73			5268.89						2023
		4002.19			5408.32						2102
		4103.59			5438.43						2390
		4136.32			5528.88						2056
		4220.71			5599.54						2197
		4221.7			5700.51						2236
		4238.52			5703.35						2197
		4317.41			5851.74						2307
		4330.15			5892.81						2322
		4335.67			5896.6						2322
		4357.21			5920.89						2612
		4394.6			6007.72						2474
		4486.01			6153.88						2318
		4526.29			6185.62						2501
		4674.04			6488						2411
		4692.52			6760.64						2365
		4731.55			6855.99						2520
		4751.47			7043.64						2415
		4780.11			7153.87						2319
		4924.59			7262.88						2823
		4968.33			7358.16						2700
		5020.07			7694.73						2831
		5135.98			7731.23						2442
		5328.15			8106						2799
		5363.06			8917.81						2849
		5366.72			9241.83						3050
		5449.86			9775.08						3072
		5536.43			10247						3100
		5558.44			10715.5						3282
		5560.95			10851.5						3131
		5593.99			11838.4						3131
		5643.95			12440.4						3154
		5661.15			12489.1						3208
		5764.25			12616.5						3420
		5810.73			12851.8						3275
		5890.51			14843.1						3463
		5912.61			17785.3						3280
		5972.93			17944.4						3505
		5978.31			19768.5						3422
		6159.27			21026.9						3769
		6159.35			23038.6						3769
		6168.66									4142
		6302									4192
		6450.1									3644
		6649.34									3857
		6746.72									4850
		6750.21									3712
		7275.6									3740
		7333.32									4089
		7404.93									4061
		7730.9									5193
		7774									5654
		7886.6									5266
		8193.26									5411
		8289									5307
		8756.7									4936
		9196.5									5307
		9419.47									6234
		9809.54									5091
		10226.1									6358
		10615.6									5123
		11011.7									5247
		11330.6									7249
		12146									5917
		12862.7									6165
		13086.7									4974
		13145.2									7143
		13307.5									5335
		14262.2									7143
		14574.8									5352
		14630									6524
		16466.2									6524
		16810.2									5188
		17057.1									8359
		17953.2									8439
		18228.5									7926
		18762									8011
		25953.4
		29444.7
		31530
		32409.9
		32981.3
		35418.5

## Sheet: Fig. 3c-e
Fig. 3c: # SC35(+) Nuclear Speckles / nucleus												Fig. 3d: Volume of SC35(+) Nuclear Speckles (% of nucleus volume)												Fig. 3e: Sum Volume of all SC35(+) Nuclear Speckles (% of nucleus volume)
MDMs	MDMs+HIV1	CD4+ T-cells	CD4+ T-cells+HIV1	Jurkat	Jurkat+HIV1	TZM-bl	TZM-bl+HIV1	293T	293T+HIV1			MDMs	MDMs+HIV1	CD4+ T-cells	CD4+ T-cells+HIV1	Jurkat	Jurkat+HIV1	TZM-bl	TZM-bl+HIV1	293T	293T+HIV1			MDMs	MDMs+HIV1	CD4+ T-cells	CD4+ T-cells+HIV1	Jurkat	Jurkat+HIV1	TZM-bl	TZM-bl+HIV1	293T	293T+HIV1
2	1	3	3	10	12	27	19	6	9			0.267765	0.256305	0.016192	0.021708	0.008163	0.010237	0.005899	0.004783	0.004988	0.005651			4.63	3.3	3.64071	3.10441	4.4996	4.128	5.16048	4.08314	4.23	3.13
2	1	3	3	10	12	29	24	12	16			0.272947	0.25781	0.016192	0.021708	0.008588	0.010237	0.005899	0.005262	0.004988	0.005745			5.25743	5.03378	4.5494	4.14335	4.58539	5.21991	5.57224	5.37379	5.30921	4.48552
2	1	4	7	11	16	32	28	17	17			0.273239	0.259314	0.017811	0.023003	0.008739	0.01119	0.006163	0.005262	0.005441	0.006216			5.39238	5.51297	5.16996	5.36082	4.96795	5.49374	5.61125	5.55683	5.37298	5.20389
2	1	4	7	11	16	32	29	19	18			0.286859	0.295952	0.017811	0.023003	0.008979	0.011989	0.006163	0.005262	0.005896	0.00632			5.66644	5.60826	5.30169	5.40928	5.04404	5.91001	6.70141	5.74365	5.50486	5.3348
3	2	4	7	12	16	34	32	20	18			0.295848	0.306201	0.019074	0.024193	0.008992	0.011989	0.006489	0.005262	0.006348	0.00632			5.75465	6.04497	5.58272	5.74508	5.15459	6.07263	7.16313	6.19571	5.81053	5.54764
3	2	5	7	14	17	34	34	20	19			0.309384	0.327804	0.019431	0.024193	0.009533	0.012284	0.006489	0.005286	0.006348	0.006416			6.00079	6.18675	5.58463	5.96093	5.23876	6.56053	7.26737	6.43747	6.00988	5.87674
3	2	5	7	14	17	34	34	21	19			0.309619	0.384477	0.019431	0.024193	0.009993	0.012284	0.006489	0.005286	0.006403	0.006416			6.33193	6.48062	5.58924	6.01038	5.26288	6.57326	7.30616	6.64566	6.03825	6.09335
3	2	5	8	16	18	37	36	21	19			0.319672	0.389384	0.020981	0.025094	0.010134	0.012309	0.006489	0.005325	0.0067	0.006416			6.56364	6.48308	5.6829	6.04486	5.4549	6.88641	7.33843	6.65764	6.06521	6.27118
3	2	5	9	17	21	37	41	26	21			0.324243	0.412273	0.02105	0.02524	0.010134	0.012534	0.006736	0.005325	0.007122	0.006416			6.6057	6.66679	5.75608	6.09756	5.90502	7.07976	7.37543	6.7309	6.35468	6.56817
3	3	7	9	17	21	38	41	26	21			0.336835	0.417549	0.02105	0.025655	0.010143	0.012534	0.006736	0.005325	0.00737	0.006416			7.05654	6.96065	5.93425	6.14709	6.16396	7.07976	7.41103	7.03684	6.36311	6.58621
3	3	8	9	17	21	39	42	28	23			0.351534	0.418044	0.022889	0.025655	0.010421	0.013178	0.006764	0.005325	0.007401	0.006416			7.06061	6.97406	5.97518	6.1831	6.31367	7.11738	7.64548	7.11025	6.38025	6.5873
3	3	10	9	18	22	39	42	28	24			0.352482	0.42392	0.02419	0.026612	0.010463	0.013178	0.006764	0.005593	0.007552	0.006416			7.14398	7.02505	6.10119	6.41479	6.33423	7.49466	7.78769	7.82825	6.50708	6.59965
4	3	10	11	18	24	43	44	28	27			0.353284	0.425177	0.024288	0.026618	0.010536	0.013308	0.006764	0.005593	0.008114	0.006416			7.27265	7.31372	6.12294	6.47805	6.68771	7.50123	8.04386	8.03488	6.59182	6.60085
4	3	10	11	18	25	45	48	28	30			0.358105	0.438658	0.024588	0.027185	0.010536	0.013429	0.006779	0.005593	0.008139	0.006416			8.2011	7.72731	6.1289	6.48409	7.02559	7.69575	8.45638	8.23667	6.67965	6.62655
4	3	11	12	19	25	50	48	28	32			0.359881	0.439231	0.024796	0.028109	0.010612	0.013753	0.006779	0.005645	0.008141	0.006416			8.42606	7.84408	6.6575	6.54492	7.52725	7.82883	8.46025	8.57653	6.74974	6.7233
4	3	11	12	21	25	50	50	29	32			0.37727	0.441138	0.024969	0.029031	0.010656	0.013753	0.006779	0.005645	0.008141	0.006462			8.65529	8.22484	6.66818	6.77923	7.53947	7.8427	8.75024	8.88893	6.92657	6.77865
4	3	11	12	21	26	51	54	29	32			0.377899	0.446569	0.025908	0.029031	0.010929	0.014173	0.007079	0.00574	0.008255	0.006462			8.79095	8.81354	6.76871	6.85818	7.59975	7.97589	8.79678	8.91836	7.16521	6.93087
4	3	11	12	22	27	54	54	30	33			0.379744	0.456791	0.025908	0.029279	0.011699	0.01444	0.007079	0.00574	0.008506	0.006781			9.24928	8.89248	6.77435	6.92407	7.83145	8.582	9.95677	9.05535	7.16521	7.14163
5	3	13	12	22	29	59	55	31	33			0.382862	0.459106	0.026609	0.029602	0.012491	0.015003	0.00708	0.00574	0.008506	0.006894			9.39935	9.13082	6.80525	6.97181	7.91752	8.61932	10.9304	9.41587	7.37142	7.27969
6	4	13	13	23	30	67	57	31	35			0.386237	0.460518	0.026609	0.03067	0.012505	0.015018	0.00708	0.005744	0.008732	0.006989			9.69347	9.42314	7.11524	7.03311	7.98012	8.9633	11.1365	9.62555	7.37803	7.40974
6	4	13	13	23	30	79	64	35	36			0.403458	0.473948	0.026609	0.03067	0.012505	0.015355	0.00708	0.005744	0.008732	0.007057			9.94733	9.87869	7.16117	7.17619	8.02518	8.99613	11.1943	11.0853	7.64748	7.47576
6	5	13	14	23	32	84	74	36	37			0.407041	0.487626	0.026703	0.031368	0.012555	0.015585	0.00708	0.005815	0.008844	0.007057			11.1203	10.1298	7.20989	7.57848	8.05617	9.25232	11.3269	11.4173	8.28234	7.64639
6	5	13	14	24	41		74	38	37			0.410671	0.487776	0.027046	0.031368	0.012643	0.015667	0.00708	0.005858	0.008925	0.007086			11.7248	10.9985	7.26493	7.62362	8.36567	9.35122		11.6184	8.42349	7.68156
7	5	14	14	26	42		82	39	37			0.420224	0.519896	0.027046	0.03145	0.01271	0.015813	0.00708	0.005858	0.009045	0.007086			12.3993	11.7147	7.32968	7.63469	8.43714	10.1798		11.7481	8.5716	8.10675
7	5	14	15	26	43			39	38			0.420527	0.545627	0.027466	0.032438	0.012711	0.016156	0.007395	0.005858	0.009045	0.007086			12.7484	11.7856	7.55601	7.91142	8.5358	12.1641			8.68631	8.10675
7	5	14	17	27				40	38			0.420605	0.547979	0.027466	0.032438	0.01306	0.016198	0.007395	0.005858	0.009069	0.007108			13.5713	11.9556	7.60269	8.3705	8.59101				9.16277	8.17964
8	6	14	17	28				43	38			0.425172	0.56982	0.027509	0.033548	0.013547	0.016253	0.007395	0.005858	0.009464	0.007108			13.5785	12.4177	7.63227	8.5066	8.94147				9.27235	8.39632
8	6	14	17	29				44	39			0.426609	0.584836	0.027509	0.033731	0.013853	0.016253	0.007395	0.006152	0.009612	0.007108			14.2465	12.9444	7.81363	8.54737	9.34568				9.78676	8.54406
9	6	15	18	30				44	40			0.430985	0.585777	0.029028	0.033737	0.013909	0.016279	0.007395	0.006152	0.009621	0.007108			14.9691	13.1599	7.81371	8.56595	9.34789				9.87159	8.63486
10	8	15	18	35				49	40			0.431706	0.587105	0.029496	0.03387	0.013973	0.016468	0.00751	0.006152	0.009976	0.007301			15.3428	14.7066	7.82797	8.56645	9.42091				11.2577	9.16038
	10	16	19	39				53	41			0.432665	0.608513	0.029505	0.035387	0.014356	0.016784	0.007668	0.006152	0.009976	0.007346			16.356	15.8584	7.94201	8.81012	9.73593				12.5969	9.30847
		16	20	39				56	42			0.434438	0.610575	0.029505	0.036289	0.014685	0.016784	0.007668	0.006209	0.010036	0.007571				16.3217	7.9462	8.82888	9.82735				12.8995	9.64488
		16	21	47				57	43			0.435381	0.632169	0.03026	0.037495	0.014999	0.017315	0.007766	0.006209	0.010036	0.007575					8.03398	9.46668	10.4566				13.5357	10.0585
		17	21					57	48			0.460857	0.660747	0.030518	0.03786	0.015251	0.017442	0.007766	0.006219	0.010036	0.007736					8.04861	9.48127					13.5666	10.0585
		17	21					71	48			0.47037	0.694596	0.030711	0.039927	0.015459	0.017569	0.007766	0.006219	0.010338	0.007795					8.06435	9.63408					14.0189	10.2005
		17	21						48			0.472624	0.706469	0.030751	0.040384	0.015489	0.017748	0.008012	0.006219	0.010361	0.00783					8.21479	9.92238					14.6521	10.2005
		17	22						50			0.473914	0.736563	0.030759	0.041127	0.015489	0.017771	0.008012	0.006343	0.011057	0.00783					8.27549	9.95905						10.724
		17	26						50			0.474394	0.747507	0.030759	0.041285	0.015631	0.017983	0.008083	0.006343	0.011057	0.007911					8.3795	10.0505						11.8033
		17	27						73			0.478018	0.753766	0.030759	0.041285	0.015631	0.017983	0.008152	0.006343	0.011065	0.008043					8.52893	10.7048						14.9924
		17	27									0.485318	0.755001	0.030765	0.041442	0.015889	0.017983	0.008152	0.006343	0.011336	0.008043					8.62819	12.0577						14.9924
		17	34									0.487911	0.758714	0.030765	0.041824	0.016504	0.018223	0.008258	0.006363	0.01139	0.008111					8.72318	14.0503
		18	38									0.490931	0.762514	0.031447	0.041824	0.016504	0.018626	0.008258	0.006363	0.011395	0.008269					8.75288	16.1187
		18										0.494761	0.775731	0.031966	0.041824	0.016506	0.019002	0.008299	0.006363	0.011642	0.0084					8.79166
		18										0.495604	0.807047	0.031966	0.041824	0.016673	0.019235	0.008299	0.00639	0.01179	0.0084					8.86413
		18										0.50785	0.817349	0.032384	0.041824	0.016673	0.019326	0.008496	0.00639	0.011803	0.0084					8.94005
		18										0.523106	0.817876	0.032425	0.042708	0.016673	0.019387	0.008496	0.00639	0.01185	0.0084					8.95592
		19										0.525459	0.822453	0.033041	0.042938	0.016673	0.019387	0.008496	0.006697	0.011937	0.0084					9.10892
		19										0.533051	0.915994	0.033041	0.043416	0.016889	0.01945	0.008542	0.006697	0.011995	0.0084					9.17404
		19										0.533501	0.991694	0.033835	0.043915	0.01689	0.019535	0.008542	0.006711	0.012044	0.008464					9.23119
		19										0.551857	1.02434	0.033835	0.045232	0.017073	0.019651	0.008628	0.006872	0.012061	0.008464					9.23498
		19										0.560178	1.04387	0.033835	0.04525	0.017085	0.019651	0.008756	0.006893	0.012209	0.008464					9.25877
		20										0.566566	1.04472	0.033835	0.045432	0.017307	0.019651	0.008756	0.006923	0.012224	0.008464					9.4733
		20										0.570688	1.11433	0.033866	0.045432	0.017442	0.020253	0.008794	0.006923	0.012243	0.008477					9.52115
		20										0.575368	1.11544	0.033866	0.045685	0.017715	0.020253	0.008794	0.006999	0.012619	0.008632					9.67472
		21										0.579218	1.11642	0.033926	0.045685	0.017734	0.020447	0.008794	0.006999	0.012697	0.008632					9.68207
		21										0.58371	1.14853	0.034004	0.045966	0.017787	0.020474	0.008815	0.006999	0.012697	0.00865					9.7319
		21										0.592118	1.14881	0.034423	0.045966	0.017884	0.020643	0.008815	0.007175	0.012697	0.00865					9.91322
		21										0.59719	1.15512	0.034956	0.046005	0.018487	0.020643	0.008815	0.007175	0.012761	0.00865					9.92642
		21										0.598123	1.16811	0.034956	0.046005	0.018894	0.021003	0.008848	0.007183	0.012923	0.008736					10.1289
		22										0.60121	1.19636	0.035163	0.046765	0.018987	0.021083	0.008848	0.007197	0.013023	0.008761					10.2724
		22										0.610596	1.2012	0.035163	0.046765	0.019347	0.02126	0.008848	0.007197	0.013047	0.008774					10.4702
		22										0.613814	1.24678	0.035163	0.046854	0.019487	0.021262	0.008848	0.00721	0.013047	0.008774					10.5063
		23										0.622723	1.2477	0.036285	0.046978	0.019578	0.021437	0.008848	0.007242	0.01315	0.008774					10.8639
		26										0.628326	1.31455	0.037044	0.047182	0.019753	0.021535	0.008967	0.007242	0.013308	0.008922					10.8903
		26										0.632525	1.35524	0.037318	0.047363	0.019799	0.021579	0.008967	0.007242	0.013568	0.009047					11.6415
		29										0.638009	1.36532	0.037541	0.047785	0.019986	0.021731	0.008967	0.007251	0.013731	0.009047					11.6575
		30										0.65258	1.39414	0.038359	0.047785	0.020422	0.021731	0.008967	0.007271	0.013785	0.009192					11.7968
		30										0.656549	1.41185	0.038704	0.047912	0.020841	0.021748	0.009129	0.007305	0.013867	0.009192					12.8073
		30										0.665952	1.46305	0.038704	0.048128	0.020976	0.021748	0.009204	0.007308	0.014016	0.009318					12.8208
		34										0.671948	1.49973	0.038704	0.049001	0.021972	0.021765	0.009244	0.007338	0.014051	0.009318					12.9719
		37										0.676465	1.51626	0.038861	0.049001	0.021985	0.021765	0.009244	0.007366	0.01407	0.009366					13.4899
		37										0.693695	1.52682	0.039404	0.049072	0.022379	0.021844	0.009319	0.007366	0.014394	0.009366					14.6837
		51										0.709569	1.53617	0.039986	0.049356	0.022534	0.021844	0.00943	0.007366	0.01446	0.009366					16.6575
		53										0.713662	1.70537	0.040055	0.049844	0.022679	0.022183	0.00943	0.007366	0.01446	0.009366
												0.716242	1.73594	0.040499	0.050131	0.022714	0.022402	0.00943	0.007401	0.014511	0.009366
												0.717627	1.7765	0.040711	0.050283	0.0228	0.022708	0.00943	0.007467	0.01474	0.009515
												0.738	1.78564	0.041123	0.050283	0.023108	0.022708	0.009438	0.007518	0.01474	0.009515
												0.741648	1.80666	0.041263	0.05048	0.023179	0.022778	0.009438	0.007518	0.01474	0.009624
												0.741687	1.9201	0.041263	0.051114	0.023984	0.023223	0.009438	0.007636	0.014754	0.009624
												0.744506	2.06663	0.041315	0.051114	0.024232	0.023977	0.009507	0.007636	0.015327	0.009624
												0.758463	2.09116	0.041315	0.051249	0.024232	0.024199	0.009596	0.007636	0.015355	0.009624
												0.761091	2.11257	0.042101	0.052279	0.024674	0.024419	0.009596	0.007636	0.015422	0.009624
												0.809022	2.20836	0.042144	0.052444	0.025111	0.024419	0.009628	0.007654	0.015669	0.009624
												0.811696	2.34837	0.042144	0.05277	0.025274	0.024574	0.009628	0.007654	0.015669	0.009693
												0.831126	2.40288	0.042144	0.053199	0.025286	0.024597	0.009628	0.007654	0.015717	0.009693
												0.841103	2.41766	0.042144	0.053224	0.025298	0.024619	0.009628	0.007654	0.015871	0.009704
												0.850285	2.45388	0.042144	0.053224	0.025334	0.024772	0.00969	0.00783	0.016039	0.009733
												0.862414	2.62004	0.042339	0.053407	0.025383	0.02501	0.009696	0.00783	0.016039	0.009733
												0.888504	2.63458	0.042339	0.053998	0.025383	0.025038	0.009744	0.007916	0.016057	0.009767
												0.888748	2.64297	0.042339	0.053998	0.025391	0.025038	0.009783	0.007929	0.016287	0.009767
												0.911216	2.68617	0.042463	0.053998	0.025492	0.025176	0.009783	0.007931	0.016299	0.0099
												0.921351	2.74563	0.042903	0.054291	0.026052	0.025185	0.00986	0.007931	0.016355	0.0099
												0.926319	2.75136	0.042954	0.054855	0.026216	0.025371	0.009877	0.007931	0.01645	0.0099
												0.933455	2.79356	0.043062	0.055069	0.026371	0.025849	0.009912	0.007931	0.016911	0.01001
												0.935415	2.81005	0.043719	0.055206	0.026537	0.02594	0.009912	0.007966	0.017231	0.010057
												0.939615	2.90219	0.043879	0.055267	0.026589	0.026047	0.009912	0.007976	0.017319	0.010157
												0.947553	2.93028	0.044453	0.055373	0.02669	0.026322	0.009912	0.007988	0.017351	0.010217
												0.951601	2.97353	0.044453	0.056777	0.027961	0.026322	0.009959	0.007988	0.01742	0.010236
												0.965252	3.05385	0.044549	0.056777	0.027981	0.026322	0.010028	0.007988	0.017478	0.010244
												0.967392	3.25118	0.044753	0.057176	0.028034	0.026322	0.010028	0.008036	0.017862	0.010244
												1.00247	3.55069	0.045222	0.057753	0.028136	0.026322	0.010028	0.008039	0.017862	0.010244
												1.00438	3.6546	0.045447	0.058978	0.028341	0.026375	0.010047	0.008039	0.017862	0.010244
												1.0253	3.78224	0.045609	0.059227	0.028447	0.026375	0.010047	0.008039	0.017862	0.010244
												1.03424	3.79374	0.045609	0.059388	0.02848	0.026387	0.010047	0.008039	0.018065	0.010244
												1.07284	4.08227	0.046127	0.059671	0.028772	0.026387	0.010095	0.008039	0.018138	0.010265
												1.08489	4.21379	0.046127	0.060309	0.029178	0.026616	0.010095	0.008103	0.01814	0.010265
												1.09024	4.94694	0.046127	0.060575	0.029178	0.026616	0.010103	0.008103	0.018278	0.010341
												1.12553	5.52731	0.046359	0.060576	0.029178	0.026787	0.010146	0.008115	0.018442	0.010358
												1.17506	5.65972	0.046573	0.060787	0.029414	0.026857	0.010146	0.008115	0.018442	0.010358
												1.17725	5.84434	0.046573	0.06134	0.02948	0.026857	0.010232	0.008201	0.018592	0.010512
												1.19834	5.88084	0.046694	0.061839	0.029556	0.027465	0.010232	0.008201	0.018628	0.010512
												1.20725	6.97406	0.046694	0.061939	0.030388	0.027506	0.010232	0.008272	0.019142	0.010545
												1.21501	7.84408	0.046694	0.062305	0.03047	0.027574	0.010458	0.008272	0.019242	0.010587
												1.2794		0.046716	0.062305	0.030503	0.027673	0.010458	0.008389	0.01943	0.010605
												1.29943		0.046765	0.062305	0.030554	0.027939	0.010477	0.008389	0.01943	0.010605
												1.31866		0.047441	0.062566	0.030799	0.028111	0.010556	0.008389	0.019706	0.010605
												1.38852		0.047496	0.062933	0.030917	0.028347	0.010578	0.008458	0.019706	0.010749
												1.42017		0.047496	0.063882	0.031607	0.028583	0.010598	0.008458	0.019899	0.010907
												1.43397		0.048157	0.063997	0.031867	0.02867	0.010598	0.008458	0.019952	0.010907
												1.44914		0.048266	0.064407	0.032245	0.02867	0.010618	0.008467	0.019982	0.010968
												1.48036		0.048438	0.065123	0.033352	0.028829	0.010619	0.008467	0.020025	0.010968
												1.49525		0.048577	0.065143	0.0338	0.028901	0.010619	0.00852	0.020053	0.010968
												1.53342		0.048811	0.065853	0.034278	0.028991	0.010659	0.00861	0.020073	0.010968
												1.53993		0.048811	0.066983	0.034394	0.028991	0.010659	0.00862	0.020374	0.010985
												1.55272		0.048902	0.067461	0.034786	0.029095	0.010718	0.008636	0.020406	0.010985
												1.56282		0.048902	0.067474	0.034828	0.029459	0.010718	0.008636	0.020563	0.011065
												1.56575		0.049214	0.067739	0.034828	0.029459	0.010772	0.008701	0.020677	0.011065
												1.58603		0.049579	0.067739	0.0351	0.029492	0.010789	0.008701	0.020859	0.011069
												1.59587		0.049626	0.068021	0.035469	0.029971	0.010823	0.008701	0.02089	0.011221
												1.60323		0.049862	0.068021	0.035476	0.030082	0.010864	0.008701	0.020956	0.011221
												1.6174		0.049938	0.068021	0.036232	0.030082	0.010872	0.008766	0.021162	0.011302
												1.62173		0.050168	0.068177	0.036359	0.030082	0.010872	0.00877	0.02136	0.011356
												1.67363		0.050168	0.068177	0.036359	0.030112	0.010872	0.00884	0.021716	0.011389
												1.68047		0.050168	0.068568	0.036545	0.030112	0.01096	0.00884	0.021716	0.011483
												1.74585		0.050168	0.068568	0.036867	0.030309	0.01096	0.00884	0.021876	0.011483
												1.75019		0.050168	0.068568	0.036929	0.030309	0.011093	0.008927	0.021989	0.01149
												1.78097		0.050573	0.069274	0.037339	0.030309	0.01114	0.008927	0.022084	0.01149
												1.81906		0.050807	0.070158	0.037929	0.030324	0.011208	0.008952	0.022202	0.01149
												1.82559		0.051225	0.070158	0.038025	0.030369	0.011255	0.009089	0.022219	0.01149
												1.91002		0.051237	0.070572	0.038025	0.030965	0.011327	0.009089	0.022381	0.011648
												2.05523		0.051363	0.070613	0.038557	0.031481	0.011408	0.009089	0.022619	0.011681
												2.10365		0.051363	0.0711	0.038982	0.031626	0.011408	0.009191	0.022781	0.011699
												2.13147		0.051541	0.071432	0.039036	0.031713	0.011408	0.009426	0.022868	0.011824
												2.21052		0.051541	0.07159	0.039251	0.03181	0.011413	0.009426	0.02288	0.01185
												2.21944		0.051541	0.071868	0.039768	0.032266	0.011413	0.009497	0.023168	0.012012
												2.22126		0.05156	0.071868	0.040382	0.032369	0.01145	0.009501	0.023604	0.012046
												2.23727		0.05156	0.072411	0.040518	0.032369	0.011459	0.009515	0.023606	0.012046
												2.26203		0.051634	0.072578	0.041472	0.032369	0.011516	0.009576	0.024029	0.012046
												2.2892		0.051815	0.072603	0.041637	0.032396	0.011516	0.009596	0.024029	0.012065
												2.31512		0.051861	0.072603	0.041757	0.033029	0.011516	0.009738	0.024667	0.012065
												2.64382		0.052267	0.072879	0.041918	0.033142	0.011593	0.009738	0.024667	0.012065
												2.64772		0.052277	0.073096	0.041942	0.033299	0.011628	0.009738	0.024791	0.012084
												2.73909		0.052277	0.07331	0.041952	0.033382	0.011648	0.009738	0.024869	0.012084
												2.77666		0.05229	0.073442	0.042106	0.033382	0.011798	0.009738	0.024928	0.012121
												2.79969		0.05229	0.073442	0.042897	0.033571	0.011798	0.009847	0.025353	0.012167
												3.06345		0.05229	0.074328	0.0429	0.034148	0.011798	0.010044	0.025394	0.01223
												3.15511		0.052434	0.07446	0.042915	0.034148	0.011873	0.010044	0.025517	0.012351
												3.2211		0.05254	0.075386	0.042933	0.034186	0.012035	0.010044	0.025517	0.01243
												3.57847		0.053219	0.076	0.042941	0.034262	0.012035	0.010045	0.025857	0.01243
												4.39518		0.053219	0.076	0.043483	0.034282	0.012176	0.010067	0.025943	0.01243
												4.65193		0.053365	0.076671	0.043659	0.034421	0.012176	0.010094	0.026059	0.012432
												4.66127		0.053693	0.076671	0.043691	0.03558	0.012228	0.010113	0.026094	0.012432
												4.80702		0.053693	0.076675	0.043767	0.035728	0.012254	0.010118	0.026094	0.012632
												5.97303		0.053693	0.076874	0.043797	0.035814	0.012254	0.010139	0.026311	0.012639
												6.67868		0.05371	0.077097	0.043799	0.035814	0.012326	0.010151	0.026775	0.012669
														0.053792	0.077191	0.043955	0.035966	0.012341	0.010181	0.027064	0.012669
														0.053792	0.077373	0.04397	0.036203	0.012341	0.010181	0.027093	0.012679
														0.053792	0.077711	0.04397	0.036299	0.012359	0.010227	0.027093	0.012679
														0.053792	0.078032	0.044709	0.036804	0.012388	0.010227	0.027189	0.012696
														0.054093	0.078032	0.04496	0.036804	0.012425	0.010232	0.027218	0.012704
														0.054267	0.078147	0.045358	0.036804	0.012449	0.010251	0.027218	0.012755
														0.054267	0.07892	0.045823	0.036824	0.012516	0.010251	0.027294	0.012755
														0.054281	0.078938	0.045969	0.036832	0.012516	0.010524	0.027661	0.012764
														0.054395	0.079114	0.046147	0.036897	0.012567	0.010524	0.027941	0.012779
														0.054788	0.079156	0.046151	0.036897	0.012597	0.010524	0.028123	0.012832
														0.054877	0.080046	0.046376	0.037159	0.012647	0.01055	0.029316	0.012832
														0.054877	0.080406	0.046476	0.037442	0.012743	0.01055	0.029481	0.012878
														0.054931	0.080406	0.046943	0.038227	0.012767	0.01055	0.029816	0.012878
														0.054931	0.080406	0.048093	0.038477	0.012798	0.010572	0.03007	0.012878
														0.055018	0.08105	0.048134	0.038477	0.012798	0.010626	0.030245	0.012878
														0.05504	0.081145	0.048244	0.038665	0.01284	0.01065	0.030245	0.012924
														0.05504	0.081429	0.04835	0.038665	0.012942	0.01065	0.030382	0.012924
														0.055054	0.081429	0.048467	0.038774	0.013043	0.010673	0.030991	0.012947
														0.055185	0.081429	0.048977	0.038901	0.013043	0.010673	0.031097	0.012947
														0.055566	0.081556	0.049442	0.039167	0.013202	0.010673	0.031289	0.012975
														0.05564	0.082515	0.049517	0.039533	0.013222	0.010725	0.031478	0.012975
														0.056033	0.082596	0.049567	0.039533	0.013279	0.010736	0.031478	0.012979
														0.056033	0.082809	0.049567	0.039562	0.01331	0.010774	0.031478	0.012997
														0.056033	0.082809	0.050085	0.039642	0.01331	0.010774	0.031581	0.013142
														0.056057	0.083074	0.050668	0.040197	0.013435	0.010817	0.031734	0.013214
														0.056057	0.083074	0.05067	0.040332	0.013435	0.010817	0.032113	0.013214
														0.056275	0.083647	0.051268	0.040761	0.013451	0.010863	0.032116	0.013214
														0.056361	0.083729	0.052052	0.040761	0.013465	0.010863	0.032337	0.013314
														0.056361	0.083905	0.052103	0.040761	0.013479	0.010876	0.032738	0.013314
														0.056699	0.08391	0.052109	0.040851	0.013558	0.010935	0.032983	0.013463
														0.056716	0.084231	0.053178	0.040926	0.013567	0.010958	0.032983	0.013531
														0.057221	0.084422	0.053517	0.040926	0.013701	0.010958	0.033056	0.013531
														0.057221	0.085415	0.053651	0.041088	0.013827	0.010958	0.033304	0.013542
														0.057268	0.086802	0.053741	0.041405	0.013873	0.010962	0.033363	0.013542
														0.057268	0.087212	0.054188	0.041405	0.014109	0.010962	0.033501	0.013563
														0.05729	0.087917	0.054406	0.041803	0.014157	0.011002	0.033556	0.013623
														0.05729	0.088664	0.054771	0.04196	0.014174	0.011183	0.033929	0.013636
														0.05729	0.088841	0.054851	0.041972	0.014395	0.011183	0.033933	0.013658
														0.05729	0.089155	0.054926	0.042167	0.014395	0.01129	0.034461	0.013658
														0.057519	0.089278	0.055516	0.042167	0.014482	0.01129	0.034752	0.013752
														0.057561	0.089686	0.056028	0.042169	0.014535	0.011361	0.034841	0.013789
														0.057561	0.090464	0.056406	0.042349	0.014535	0.011361	0.034916	0.013789
														0.057674	0.090589	0.056472	0.042813	0.014613	0.011361	0.035323	0.013892
														0.057675	0.092908	0.057069	0.043159	0.014674	0.011471	0.035377	0.014172
														0.057731	0.093097	0.05804	0.043351	0.014674	0.011471	0.035377	0.014283
														0.057731	0.093268	0.059403	0.043461	0.014755	0.01148	0.035555	0.014363
														0.057768	0.094103	0.05951	0.043496	0.014755	0.01148	0.035967	0.014363
														0.057794	0.094233	0.060246	0.043496	0.014755	0.011488	0.035985	0.0146
														0.057794	0.094365	0.060939	0.043643	0.014791	0.011488	0.036277	0.014681
														0.058057	0.094893	0.061173	0.043643	0.014791	0.011493	0.036517	0.014699
														0.058312	0.095918	0.061871	0.04387	0.014818	0.011493	0.036556	0.014699
														0.058366	0.096256	0.062096	0.043954	0.014818	0.011515	0.036851	0.01478
														0.058555	0.097715	0.062873	0.043954	0.014867	0.011515	0.036959	0.014998
														0.058555	0.09807	0.06367	0.044337	0.014867	0.011587	0.037255	0.014998
														0.058574	0.098712	0.063939	0.04466	0.015211	0.011602	0.037425	0.014998
														0.058701	0.101211	0.064611	0.044762	0.015337	0.011618	0.037425	0.015235
														0.058701	0.101609	0.065302	0.044804	0.015337	0.01163	0.037801	0.015326
														0.05873	0.101964	0.066017	0.045014	0.015347	0.01163	0.037801	0.015326
														0.05873	0.102031	0.070452	0.045236	0.015354	0.011693	0.038119	0.015355
														0.058768	0.102032	0.071173	0.045557	0.015354	0.011745	0.038119	0.015393
														0.058768	0.102383	0.071259	0.045582	0.015407	0.011854	0.038138	0.015398
														0.058789	0.103231	0.071319	0.045604	0.015407	0.011959	0.038276	0.015398
														0.058789	0.103231	0.071643	0.046122	0.015489	0.012063	0.038276	0.015512
														0.058928	0.103483	0.071826	0.046122	0.015492	0.012135	0.038682	0.015512
														0.058992	0.103842	0.072058	0.04626	0.015504	0.012158	0.039088	0.015512
														0.058992	0.104003	0.073465	0.046566	0.015504	0.012158	0.039133	0.015575
														0.059002	0.104888	0.073468	0.046852	0.015527	0.012158	0.039142	0.015635
														0.059004	0.104888	0.073545	0.047	0.015531	0.012173	0.039207	0.015786
														0.059004	0.106397	0.074595	0.04721	0.015531	0.012173	0.039411	0.015786
														0.059004	0.106447	0.074595	0.04751	0.015531	0.012302	0.039451	0.01588
														0.059274	0.106769	0.075527	0.047872	0.015596	0.012302	0.039504	0.016062
														0.059274	0.106814	0.075661	0.048118	0.015596	0.012304	0.03982	0.016082
														0.059448	0.10689	0.075971	0.048399	0.015769	0.012311	0.039882	0.016086
														0.059608	0.107996	0.076312	0.048399	0.015808	0.012327	0.040094	0.016086
														0.059608	0.10853	0.076577	0.04876	0.015808	0.012327	0.040166	0.016124
														0.059643	0.109233	0.076846	0.048796	0.015927	0.012327	0.040187	0.016155
														0.059911	0.10931	0.077085	0.048883	0.015927	0.012419	0.040492	0.016155
														0.060698	0.10931	0.078704	0.048883	0.016023	0.012424	0.04126	0.016372
														0.061036	0.11083	0.07871	0.049138	0.016158	0.012437	0.04151	0.016538
														0.061036	0.11104	0.079945	0.049713	0.016158	0.012437	0.04151	0.016538
														0.061067	0.111638	0.080728	0.050083	0.016162	0.012523	0.041718	0.016681
														0.061326	0.112228	0.082055	0.050226	0.016162	0.012523	0.041863	0.016681
														0.061485	0.113705	0.083093	0.05037	0.016165	0.012637	0.041929	0.016792
														0.061485	0.113705	0.083365	0.05037	0.016165	0.012637	0.041955	0.016873
														0.061503	0.114	0.083443	0.051222	0.016283	0.012687	0.042452	0.017029
														0.061518	0.11428	0.084834	0.051261	0.016304	0.012687	0.042775	0.017033
														0.061663	0.114753	0.084862	0.051554	0.016308	0.012687	0.042925	0.017235
														0.061849	0.114786	0.085022	0.052595	0.016308	0.012726	0.043061	0.017263
														0.061849	0.115006	0.085941	0.053395	0.016367	0.012726	0.043252	0.017263
														0.061902	0.115015	0.086425	0.053948	0.01637	0.012726	0.043377	0.017269
														0.062298	0.115015	0.086979	0.054465	0.01637	0.01278	0.043378	0.017289
														0.062319	0.115377	0.087594	0.054471	0.01637	0.012863	0.043939	0.017301
														0.062474	0.11649	0.088967	0.054471	0.01644	0.012954	0.044261	0.017301
														0.062474	0.117994	0.089938	0.054471	0.01644	0.012983	0.04452	0.017447
														0.062667	0.118627	0.09066	0.054669	0.016517	0.012984	0.044613	0.017447
														0.062794	0.118781	0.092951	0.054833	0.016517	0.013035	0.0448	0.017471
														0.062943	0.119037	0.093517	0.054871	0.016517	0.013052	0.044822	0.017518
														0.063008	0.119581	0.093948	0.05493	0.016517	0.013149	0.045427	0.017518
														0.063008	0.119697	0.096356	0.05515	0.016521	0.013342	0.045576	0.017548
														0.063008	0.120069	0.096923	0.055346	0.016599	0.013363	0.045576	0.017644
														0.063032	0.120998	0.097718	0.055379	0.01664	0.013394	0.04558	0.017644
														0.063215	0.121152	0.098013	0.055681	0.01664	0.013668	0.045603	0.017796
														0.063216	0.122802	0.099105	0.055952	0.01664	0.013744	0.045736	0.017796
														0.063216	0.123289	0.100632	0.056222	0.016648	0.013765	0.045759	0.017964
														0.063216	0.12335	0.101457	0.056222	0.016748	0.013777	0.046253	0.017964
														0.063311	0.123357	0.103309	0.056404	0.016839	0.013872	0.046524	0.018041
														0.063455	0.123711	0.10423	0.056641	0.016862	0.013872	0.04671	0.018083
														0.063455	0.123852	0.10425	0.056664	0.016862	0.013982	0.046901	0.018095
														0.063508	0.123854	0.104485	0.057084	0.016991	0.013996	0.046901	0.018181
														0.063824	0.124857	0.104713	0.05725	0.017056	0.013996	0.047147	0.018181
														0.064038	0.125786	0.105499	0.057431	0.017107	0.013996	0.047171	0.018252
														0.064851	0.128764	0.107426	0.057706	0.017107	0.013999	0.048315	0.018373
														0.064851	0.129301	0.108045	0.057801	0.017119	0.014112	0.049479	0.018424
														0.064854	0.129653	0.108059	0.058718	0.017119	0.014158	0.050045	0.018507
														0.064904	0.133059	0.108696	0.059203	0.017256	0.014158	0.050477	0.018606
														0.064919	0.13322	0.110452	0.059814	0.017394	0.014158	0.050644	0.018606
														0.065027	0.133835	0.110602	0.060743	0.017429	0.014231	0.050787	0.018636
														0.065277	0.134084	0.111359	0.060743	0.017539	0.014273	0.0509	0.018731
														0.065372	0.135478	0.111543	0.061388	0.017587	0.014273	0.051638	0.018731
														0.065372	0.135715	0.113056	0.061392	0.017697	0.014313	0.051728	0.018739
														0.065756	0.135715	0.114807	0.061547	0.017699	0.01435	0.052241	0.018739
														0.066083	0.137221	0.115222	0.06193	0.017824	0.01436	0.052241	0.018938
														0.066609	0.137898	0.116893	0.061935	0.017861	0.014378	0.052838	0.018989
														0.066609	0.138016	0.118056	0.062446	0.017861	0.014378	0.05427	0.018989
														0.066987	0.138197	0.118114	0.062666	0.017916	0.014484	0.05442	0.019218
														0.067028	0.139548	0.118419	0.062671	0.017935	0.014502	0.054491	0.019219
														0.067129	0.139571	0.120285	0.063786	0.017935	0.014541	0.055246	0.019385
														0.067268	0.141083	0.120917	0.063994	0.017935	0.01461	0.055287	0.019385
														0.06753	0.141598	0.123283	0.064442	0.017953	0.01461	0.055287	0.019467
														0.067563	0.141708	0.123369	0.064493	0.018023	0.014733	0.055506	0.019545
														0.06768	0.141837	0.125761	0.064536	0.018063	0.014733	0.05561	0.019583
														0.067742	0.142835	0.128366	0.065294	0.018063	0.014801	0.056111	0.019634
														0.067742	0.143234	0.128701	0.065429	0.018233	0.014913	0.056468	0.019634
														0.067742	0.143355	0.129404	0.066024	0.018407	0.014913	0.056974	0.019634
														0.067813	0.143522	0.129911	0.066024	0.018407	0.015035	0.057335	0.019634
														0.067813	0.143867	0.130142	0.066058	0.018411	0.015084	0.057335	0.019696
														0.067833	0.144496	0.130908	0.066097	0.018411	0.015084	0.05767	0.019853
														0.067833	0.144546	0.131128	0.066598	0.018411	0.015121	0.05769	0.019853
														0.067985	0.14513	0.135113	0.066745	0.018488	0.015121	0.058291	0.019889
														0.068302	0.145758	0.135427	0.066968	0.018513	0.015121	0.058356	0.019889
														0.068336	0.14717	0.135912	0.067136	0.01875	0.015141	0.058459	0.019931
														0.068463	0.147445	0.137299	0.067474	0.018766	0.015218	0.05881	0.020108
														0.068527	0.148068	0.140618	0.068296	0.018851	0.01533	0.058962	0.020114
														0.068527	0.148797	0.142347	0.068521	0.01886	0.015419	0.059114	0.020272
														0.068527	0.148848	0.144403	0.068938	0.01886	0.015443	0.059144	0.020296
														0.068666	0.14892	0.145385	0.069534	0.018876	0.015509	0.05954	0.020314
														0.068848	0.14892	0.146529	0.069966	0.018876	0.015803	0.05954	0.020453
														0.068962	0.148979	0.147248	0.070582	0.018937	0.015803	0.059551	0.020453
														0.069309	0.149082	0.147659	0.072035	0.018937	0.015833	0.059632	0.020473
														0.070041	0.149533	0.148399	0.072407	0.01894	0.015833	0.059697	0.020521
														0.070041	0.149533	0.158394	0.072515	0.019115	0.015833	0.059941	0.020952
														0.070041	0.150761	0.158862	0.072698	0.01918	0.015833	0.060391	0.020952
														0.070303	0.151955	0.159418	0.072953	0.01918	0.015952	0.060391	0.020959
														0.070383	0.153574	0.160375	0.073904	0.019193	0.015975	0.060804	0.020959
														0.070476	0.157252	0.160817	0.074316	0.019193	0.016071	0.061217	0.020966
														0.070573	0.1573	0.161536	0.075113	0.019255	0.016078	0.061228	0.020966
														0.070745	0.158139	0.161915	0.075205	0.019392	0.016083	0.061676	0.021048
														0.070805	0.159993	0.162856	0.075205	0.019392	0.016105	0.061832	0.021048
														0.070814	0.162289	0.165224	0.07549	0.019414	0.016181	0.061866	0.021089
														0.070814	0.162576	0.165453	0.075528	0.019422	0.01623	0.06203	0.021172
														0.071645	0.163031	0.166835	0.076095	0.01944	0.01637	0.06203	0.021172
														0.071645	0.163795	0.16897	0.07643	0.01944	0.016387	0.062956	0.021257
														0.071645	0.165009	0.172382	0.077548	0.019487	0.016508	0.063162	0.021286
														0.071645	0.165138	0.173881	0.078627	0.019487	0.016553	0.063315	0.021324
														0.071732	0.165809	0.17606	0.078627	0.019533	0.016677	0.06345	0.021324
														0.072184	0.165837	0.177361	0.078703	0.019565	0.016677	0.063609	0.021548
														0.072279	0.16585	0.178042	0.079172	0.019749	0.016742	0.064391	0.02155
														0.072526	0.16656	0.184869	0.081472	0.019753	0.016778	0.064711	0.021626
														0.07326	0.167535	0.190848	0.082307	0.019823	0.016778	0.065196	0.021774
														0.073522	0.168462	0.193055	0.082576	0.019823	0.016809	0.065655	0.021819
														0.073556	0.168686	0.196692	0.082681	0.020153	0.016899	0.065968	0.021831
														0.074061	0.170831	0.196967	0.082725	0.020274	0.016935	0.066658	0.021903
														0.074439	0.172189	0.197727	0.08392	0.020337	0.016943	0.066742	0.021969
														0.074477	0.173039	0.198449	0.084333	0.020347	0.01718	0.067143	0.021969
														0.074477	0.173817	0.198449	0.086973	0.020531	0.017221	0.067857	0.022006
														0.074708	0.175659	0.198576	0.087534	0.020741	0.017221	0.068731	0.022039
														0.07471	0.176843	0.200268	0.088378	0.021007	0.017232	0.069183	0.02213
														0.07471	0.177681	0.204157	0.088715	0.021155	0.017232	0.069275	0.022195
														0.074757	0.178621	0.205447	0.089604	0.021272	0.017272	0.069499	0.022195
														0.074906	0.179014	0.206939	0.091269	0.021318	0.017499	0.069747	0.022406
														0.075252	0.179202	0.209708	0.092792	0.021554	0.017817	0.069747	0.022442
														0.07561	0.181444	0.210782	0.092881	0.021778	0.017853	0.070795	0.022442
														0.075638	0.181497	0.212373	0.095303	0.021866	0.017992	0.071772	0.022491
														0.07586	0.182355	0.214682	0.095356	0.021866	0.017992	0.07195	0.022574
														0.07586	0.183114	0.220075	0.095356	0.021947	0.018025	0.072299	0.022574
														0.075995	0.183276	0.221085	0.095908	0.022072	0.018263	0.072299	0.022577
														0.076104	0.18353	0.222065	0.096228	0.022132	0.018456	0.072362	0.022603
														0.076104	0.186508	0.224413	0.096466	0.022197	0.018638	0.072792	0.022666
														0.076121	0.187235	0.225532	0.096798	0.022279	0.018665	0.073959	0.022688
														0.076349	0.187914	0.233856	0.096935	0.022322	0.018665	0.074608	0.022853
														0.076349	0.188679	0.234363	0.096935	0.022655	0.018665	0.074833	0.022853
														0.076349	0.188707	0.236775	0.098201	0.022716	0.018665	0.075695	0.022856
														0.076705	0.190001	0.238907	0.098778	0.022826	0.018799	0.075741	0.022955
														0.076705	0.190155	0.239185	0.098814	0.022826	0.018829	0.076775	0.023305
														0.076719	0.194345	0.240131	0.099635	0.022833	0.018993	0.078266	0.023305
														0.076878	0.194627	0.240295	0.101527	0.022833	0.019001	0.079056	0.023453
														0.076878	0.195429	0.243844	0.102559	0.023005	0.019015	0.079263	0.023453
														0.076948	0.196762	0.246164	0.102786	0.023106	0.019214	0.079644	0.023484
														0.077025	0.197165	0.247074	0.103875	0.023106	0.019431	0.07967	0.023734
														0.077059	0.197344	0.247518	0.103997	0.023186	0.019476	0.079764	0.023809
														0.077142	0.197424	0.250828	0.10519	0.023186	0.019476	0.079846	0.023809
														0.077312	0.198379	0.251138	0.105499	0.023186	0.019587	0.080348	0.02384
														0.07734	0.199774	0.251365	0.10624	0.023238	0.019694	0.081294	0.024023
														0.077763	0.201291	0.252858	0.10654	0.023238	0.019724	0.081495	0.024092
														0.077792	0.201301	0.254187	0.1078	0.023297	0.019819	0.081893	0.024129
														0.078098	0.203543	0.254912	0.10861	0.02334	0.020088	0.082298	0.024217
														0.078098	0.206041	0.262169	0.110023	0.023363	0.020151	0.08302	0.024221
														0.078247	0.211715	0.272805	0.110301	0.023363	0.020277	0.083136	0.02438
														0.078435	0.212974	0.274598	0.110687	0.023595	0.020288	0.083242	0.02438
														0.07848	0.21472	0.27482	0.110914	0.023675	0.020455	0.085462	0.024777
														0.078493	0.216091	0.276954	0.111274	0.023704	0.020569	0.086276	0.025032
														0.078493	0.217143	0.277497	0.111362	0.023747	0.020626	0.08659	0.025032
														0.078499	0.217227	0.279087	0.112374	0.0238	0.020648	0.086755	0.025145
														0.07868	0.217695	0.279496	0.112544	0.023991	0.020648	0.089063	0.025278
														0.079316	0.217809	0.280808	0.112742	0.024035	0.020648	0.089323	0.025342
														0.079342	0.21862	0.281696	0.113023	0.024225	0.020693	0.089328	0.025625
														0.079577	0.221661	0.292866	0.113955	0.024237	0.021028	0.089565	0.025626
														0.079577	0.222488	0.296096	0.114646	0.02466	0.021237	0.09029	0.025626
														0.079758	0.224215	0.304382	0.11468	0.024718	0.021252	0.091061	0.025713
														0.079758	0.224513	0.305029	0.114862	0.024775	0.021485	0.091355	0.025756
														0.079758	0.225753	0.309172	0.116322	0.024775	0.02159	0.092334	0.025951
														0.079828	0.226159	0.311381	0.117938	0.024779	0.021673	0.092505	0.025995
														0.080047	0.227158	0.324056	0.118599	0.024951	0.021726	0.09269	0.026322
														0.080074	0.227158	0.325868	0.122123	0.025028	0.021812	0.093265	0.026338
														0.080074	0.230625	0.331357	0.122123	0.025028	0.021911	0.093291	0.026338
														0.080206	0.232688	0.332929	0.12728	0.025533	0.021916	0.093563	0.026444
														0.080206	0.236364	0.334612	0.130234	0.025573	0.021916	0.094319	0.026514
														0.080206	0.236797	0.33577	0.130863	0.025579	0.022202	0.096492	0.026789
														0.080206	0.236897	0.336642	0.132528	0.025579	0.02238	0.097799	0.026816
														0.080269	0.237553	0.336847	0.133097	0.025595	0.022579	0.098482	0.027317
														0.080455	0.238786	0.3369	0.133097	0.025626	0.022579	0.098854	0.027317
														0.080455	0.240824	0.357218	0.135029	0.025626	0.022722	0.098948	0.027362
														0.080987	0.241352	0.358056	0.137176	0.025704	0.022836	0.100848	0.027446
														0.081283	0.241844	0.358781	0.138861	0.025955	0.02293	0.101661	0.027785
														0.081283	0.242304	0.36055	0.140556	0.025955	0.02303	0.1018	0.027931
														0.081497	0.242502	0.361913	0.141127	0.025994	0.02303	0.102482	0.027954
														0.081592	0.243149	0.365753	0.142438	0.026033	0.023072	0.102814	0.02796
														0.08191	0.244547	0.366456	0.143351	0.026087	0.02326	0.103374	0.028231
														0.081941	0.245604	0.368174	0.145396	0.026381	0.023377	0.103456	0.028255
														0.08198	0.246699	0.380361	0.14626	0.026403	0.023534	0.103823	0.028389
														0.083049	0.24826	0.392459	0.14759	0.026403	0.023534	0.103881	0.028432
														0.083299	0.249715	0.396419	0.147714	0.0265	0.023551	0.104255	0.028432
														0.083626	0.251269	0.410551	0.148908	0.02662	0.023793	0.104483	0.028474
														0.083626	0.255123	0.411226	0.150638	0.026735	0.02392	0.104996	0.028516
														0.083626	0.255836	0.425309	0.152235	0.026821	0.02392	0.104996	0.028565
														0.083626	0.256547	0.43025	0.152235	0.02693	0.024089	0.105202	0.029024
														0.083726	0.257046	0.435202	0.152854	0.027035	0.024125	0.105362	0.029024
														0.083769	0.259829	0.442242	0.153667	0.027135	0.024396	0.105735	0.029053
														0.084049	0.25989	0.446505	0.153908	0.027282	0.024469	0.105898	0.029204
														0.084049	0.260572	0.462158	0.153908	0.0274	0.024603	0.105969	0.029292
														0.084065	0.261397	0.465669	0.157394	0.02757	0.024608	0.108392	0.029574
														0.084085	0.261682	0.468679	0.157785	0.027625	0.024816	0.111297	0.030011
														0.084085	0.26235	0.47501	0.161639	0.027625	0.025051	0.112409	0.03021
														0.084202	0.263197	0.47626	0.16691	0.027655	0.025189	0.112563	0.03021
														0.084266	0.263763	0.483065	0.168081	0.027717	0.025235	0.112636	0.030301
														0.084289	0.265836	0.491175	0.16971	0.027828	0.025374	0.113126	0.030301
														0.084289	0.265993	0.494937	0.171252	0.02792	0.025378	0.113126	0.030301
														0.084894	0.267085	0.511858	0.174814	0.027956	0.025378	0.113777	0.030449
														0.085455	0.269762	0.520862	0.175263	0.028207	0.026103	0.113977	0.030449
														0.085807	0.274143	0.529637	0.17933	0.028319	0.026293	0.113977	0.030451
														0.085922	0.282148	0.529998	0.179443	0.029027	0.026293	0.114651	0.030608
														0.085935	0.283726	0.550323	0.179881	0.029348	0.026293	0.11515	0.030651
														0.085935	0.28484	0.551209	0.180885	0.029509	0.026309	0.115152	0.030664
														0.08595	0.287715	0.554801	0.18228	0.029509	0.026384	0.11618	0.030709
														0.085989	0.293342	0.586099	0.187545	0.029671	0.026531	0.116307	0.030822
														0.087217	0.296947	0.595585	0.188012	0.029671	0.026653	0.117867	0.030878
														0.087217	0.297025	0.596626	0.190237	0.02997	0.026683	0.118229	0.030945
														0.087217	0.298459	0.612752	0.200376	0.030038	0.026845	0.118229	0.031059
														0.087468	0.301001	0.628812	0.205695	0.030038	0.026845	0.119873	0.031081
														0.087549	0.304532	0.651838	0.205768	0.030038	0.026845	0.120294	0.031141
														0.087549	0.304703	0.668522	0.205768	0.030084	0.027337	0.121255	0.031178
														0.087651	0.308387	0.672952	0.206202	0.03014	0.027337	0.121518	0.031441
														0.087832	0.309084	0.675369	0.208057	0.030163	0.027404	0.12179	0.031441
														0.087832	0.314465	0.677589	0.21155	0.030206	0.027554	0.122887	0.031598
														0.087861	0.315902	0.678165	0.214065	0.030439	0.027691	0.123858	0.031671
														0.087861	0.316623	0.679038	0.214072	0.030442	0.02776	0.124061	0.032154
														0.088095	0.319342	0.705266	0.217095	0.030521	0.02802	0.125115	0.032163
														0.088095	0.319401	0.730799	0.219811	0.030674	0.02802	0.126143	0.032286
														0.088245	0.321761	0.740215	0.222908	0.030695	0.028067	0.126514	0.03229
														0.088245	0.323644	0.740429	0.223302	0.030695	0.028067	0.127423	0.032445
														0.088506	0.324161	0.747712	0.224749	0.030707	0.028243	0.128646	0.032744
														0.088506	0.325749	0.749568	0.226469	0.030709	0.028279	0.129469	0.032747
														0.088506	0.329264	0.766789	0.227166	0.030978	0.028316	0.131153	0.033037
														0.088719	0.330385	0.796325	0.233135	0.031419	0.028316	0.132769	0.033266
														0.088719	0.331018	0.803275	0.234421	0.03143	0.02849	0.132875	0.033321
														0.088905	0.331238	0.811771	0.236109	0.031657	0.028523	0.133483	0.033956
														0.088911	0.332529	0.823436	0.237593	0.031718	0.02872	0.134294	0.034039
														0.08901	0.332529	0.832659	0.239411	0.031839	0.028839	0.134599	0.034089
														0.08901	0.334479	0.848918	0.245753	0.031839	0.028839	0.135147	0.034168
														0.08901	0.339239	0.851919	0.246799	0.031839	0.029082	0.136464	0.034248
														0.089179	0.340117	0.877422	0.254157	0.031854	0.029082	0.137171	0.034248
														0.089201	0.341661	0.886473	0.255976	0.032324	0.029295	0.138171	0.03447
														0.089504	0.343643	0.892344	0.269164	0.032367	0.029352	0.139006	0.034526
														0.089691	0.348309	0.925287	0.271939	0.032371	0.029353	0.139006	0.034526
														0.089798	0.349298	0.92684	0.27432	0.032566	0.029387	0.139665	0.034538
														0.090039	0.350792	0.962829	0.275779	0.032566	0.02945	0.140055	0.034617
														0.090285	0.351333	0.976534	0.282454	0.032628	0.02945	0.140067	0.035287
														0.090646	0.354171	1.00024	0.288296	0.032734	0.029542	0.142552	0.035287
														0.090677	0.362413	1.00123	0.289399	0.03288	0.029603	0.143244	0.035289
														0.090779	0.364975	1.00295	0.291762	0.033145	0.029951	0.143447	0.035331
														0.09168	0.370584	1.01419	0.292421	0.033419	0.030026	0.144337	0.035519
														0.091949	0.37432	1.03143	0.293189	0.033588	0.030169	0.145024	0.035519
														0.092254	0.374835	1.04291	0.296334	0.033696	0.030353	0.14828	0.035591
														0.092276	0.375356	1.05247	0.298515	0.033696	0.03076	0.149541	0.035917
														0.092276	0.379726	1.05642	0.307334	0.033725	0.030887	0.1496	0.035917
														0.092717	0.379977	1.06106	0.307465	0.033895	0.031047	0.153095	0.03604
														0.092742	0.383295	1.07532	0.307619	0.033895	0.031047	0.15355	0.036139
														0.092914	0.384369	1.09327	0.308516	0.033982	0.031179	0.154804	0.036147
														0.093388	0.38447	1.09677	0.310193	0.034027	0.031179	0.154804	0.036186
														0.093418	0.389001	1.11881	0.313332	0.034169	0.031418	0.155846	0.036186
														0.093446	0.394688	1.14137	0.316655	0.034213	0.031425	0.156266	0.036194
														0.093968	0.395117	1.16108	0.317808	0.034213	0.031437	0.158668	0.036341
														0.094192	0.395375	1.231	0.318928	0.034351	0.031649	0.158715	0.036559
														0.094342	0.396889	1.23244	0.321535	0.034351	0.032049	0.161418	0.037116
														0.094776	0.398989	1.27796	0.336321	0.034568	0.032121	0.162402	0.037116
														0.094776	0.402005	1.27799	0.340918	0.034659	0.032361	0.164977	0.037134
														0.095026	0.402267	1.28822	0.348824	0.035145	0.032588	0.166316	0.037141
														0.095116	0.403207	1.36859	0.353775	0.035174	0.03274	0.167738	0.037311
														0.095891	0.404988	1.3753	0.353775	0.035176	0.033149	0.173009	0.037369
														0.095899	0.407763	1.38214	0.361661	0.035398	0.033266	0.174569	0.037877
														0.096932	0.409087	1.39691	0.363608	0.035647	0.033266	0.180321	0.037965
														0.096932	0.410856	1.4198	0.373347	0.035687	0.033832	0.180321	0.038037
														0.097276	0.4132	1.44455	0.378838	0.035722	0.033963	0.180739	0.038122
														0.097276	0.418644	1.52466	0.382351	0.035832	0.034083	0.181172	0.038125
														0.097696	0.423405	1.58	0.385522	0.035832	0.034334	0.181172	0.038125
														0.097789	0.431347	1.61011	0.393957	0.03607	0.034478	0.186094	0.03831
														0.098058	0.43696	1.63189	0.394555	0.036498	0.034545	0.187679	0.038437
														0.098917	0.438888	1.72382	0.397213	0.036533	0.035264	0.18815	0.038439
														0.099124	0.438888	1.76763	0.40736	0.036544	0.03553	0.19069	0.038439
														0.099157	0.444779	1.84136	0.414881	0.036573	0.03553	0.191359	0.038771
														0.09918	0.447784	1.85848	0.414882	0.036821	0.035561	0.191426	0.038771
														0.09918	0.456621	1.8653	0.414882	0.036821	0.035613	0.194497	0.039088
														0.099214	0.459145	1.95219	0.415866	0.037275	0.036211	0.195629	0.039089
														0.099424	0.46215	1.97484	0.423284	0.037547	0.036255	0.195923	0.03915
														0.099676	0.474818	1.98571	0.427591	0.037593	0.036541	0.196976	0.039268
														0.099776	0.482436	2.06964	0.434526	0.037702	0.036762	0.197291	0.039268
														0.099776	0.486867	2.11472	0.434655	0.037753	0.037256	0.198325	0.039292
														0.099827	0.494001	2.20529	0.439539	0.03792	0.037543	0.200185	0.039417
														0.099827	0.49679	2.22012	0.463671	0.038051	0.037588	0.201005	0.039417
														0.100307	0.497407	2.26071	0.48074	0.038051	0.037809	0.201854	0.039557
														0.100336	0.503947	2.27462	0.482906	0.03823	0.038143	0.203369	0.039557
														0.100813	0.505736	2.49907	0.488891	0.03836	0.038246	0.206656	0.039641
														0.100813	0.50877		0.496573	0.03836	0.038874	0.206694	0.039682
														0.101146	0.52014		0.508957	0.038519	0.038952	0.207035	0.039705
														0.101247	0.536954		0.522905	0.038556	0.038952	0.207963	0.039705
														0.101504	0.542387		0.532387	0.03888	0.038955	0.209501	0.039841
														0.101613	0.543975		0.539	0.038975	0.039389	0.211792	0.040038
														0.102193	0.553882		0.543726	0.038989	0.040179	0.211792	0.040149
														0.102193	0.557664		0.547046	0.038994	0.040643	0.215865	0.040149
														0.102193	0.565398		0.56228	0.039066	0.040704	0.217017	0.040155
														0.102323	0.570771		0.580095	0.03913	0.040909	0.217127	0.040228
														0.102323	0.61647		0.582727	0.039442	0.041156	0.218131	0.040706
														0.102372	0.626145		0.602248	0.039473	0.041386	0.218223	0.040767
														0.102451	0.629327		0.602248	0.039507	0.041463	0.219258	0.040951
														0.102504	0.654538		0.625282	0.03974	0.04164	0.220985	0.041048
														0.102504	0.654706		0.6325	0.040395	0.042198	0.221455	0.041253
														0.102695	0.656234		0.647264	0.040436	0.042443	0.221691	0.041274
														0.102727	0.689431		0.64909	0.040494	0.042573	0.224549	0.041373
														0.103082	0.694595		0.64909	0.040674	0.042725	0.225873	0.041903
														0.103082	0.704419		0.668107	0.040702	0.04297	0.226441	0.042344
														0.103119	0.721858		0.692688	0.041062	0.043134	0.23034	0.042344
														0.103289	0.750382		0.699766	0.041497	0.043693	0.232814	0.042383
														0.103289	0.762448		0.711924	0.041497	0.043821	0.236075	0.042971
														0.103387	0.767371		0.725399	0.042224	0.044229	0.237391	0.042989
														0.103723	0.787884		0.730741	0.042523	0.044231	0.239557	0.042997
														0.103723	0.790821		0.737949	0.042635	0.044742	0.239739	0.043294
														0.104123	0.797251		0.739576	0.043324	0.045106	0.242155	0.043294
														0.104581	0.824967		0.74365	0.043324	0.04534	0.245774	0.043323
														0.104657	0.825691		0.749543	0.043651	0.045508	0.247727	0.043423
														0.104965	0.830737		0.749709	0.043651	0.045861	0.250068	0.043637
														0.105297	0.857391		0.750181	0.043986	0.045971	0.250068	0.043806
														0.105353	0.90261		0.759227	0.043996	0.046779	0.251102	0.043808
														0.105353	0.90427		0.761013	0.043996	0.047131	0.251502	0.044237
														0.105399	0.91368		0.762262	0.044021	0.047408	0.251822	0.044274
														0.105399	0.936253		0.76902	0.04504	0.047408	0.256713	0.044785
														0.105489	0.940315		0.789542	0.04531	0.048126	0.256768	0.044859
														0.105714	0.951197		0.796039	0.046221	0.048313	0.261989	0.045266
														0.105783	0.952381		0.798521	0.046475	0.048542	0.262001	0.045377
														0.105926	0.954831		0.807791	0.046475	0.048938	0.263082	0.045855
														0.105926	0.958435		0.812673	0.046511	0.048945	0.272693	0.045876
														0.106207	0.963954		0.824546	0.04658	0.048965	0.27316	0.045929
														0.106437	0.964945		0.87027	0.046601	0.049696	0.273992	0.045961
														0.106729	0.967703		0.870616	0.046726	0.050548	0.275551	0.046064
														0.107004	0.97867		0.887408	0.047023	0.050999	0.275708	0.046097
														0.107114	1.01376		0.887854	0.047175	0.051453	0.277598	0.046097
														0.107114	1.02259		0.898788	0.047306	0.05198	0.280689	0.046451
														0.107255	1.04		0.920689	0.047454	0.052013	0.280689	0.046451
														0.107284	1.06052		0.924443	0.047744	0.052271	0.280797	0.046551
														0.107366	1.08834		0.964796	0.047822	0.052497	0.281054	0.046552
														0.107396	1.11471		0.983022	0.04807	0.052572	0.2813	0.046606
														0.107427	1.12737		0.999434	0.048097	0.052619	0.28239	0.04661
														0.107522	1.13173		1.03598	0.04837	0.052623	0.28239	0.04661
														0.107599	1.13551		1.07149	0.048449	0.052719	0.285562	0.046665
														0.107629	1.14753		1.10373	0.04885	0.052719	0.288349	0.046665
														0.107643	1.15851		1.15909	0.04885	0.052748	0.289777	0.046835
														0.107656	1.15988		1.17189	0.049018	0.053559	0.291379	0.046835
														0.108851	1.18182		1.24244	0.049728	0.05359	0.295057	0.04695
														0.108851	1.18431		1.24327	0.049919	0.053919	0.296412	0.04695
														0.109575	1.18523		1.24823	0.049943	0.05424	0.301181	0.04711
														0.10981	1.20227		1.2828	0.050387	0.054511	0.301883	0.04715
														0.10994	1.20972		1.30153	0.050535	0.054696	0.301954	0.047173
														0.110335	1.22896		1.3204	0.050543	0.054755	0.303947	0.047302
														0.110335	1.24756		1.36521	0.050587	0.054789	0.304983	0.047399
														0.110705	1.24981		1.37452	0.050626	0.055038	0.307458	0.047684
														0.111501	1.36188		1.42263	0.050732	0.055107	0.318941	0.047804
														0.111552	1.40275		1.43949	0.050868	0.055471	0.32126	0.047804
														0.111587	1.42218		1.43961	0.051147	0.055471	0.323073	0.047964
														0.111764	1.49228		1.44021	0.05132	0.055502	0.329192	0.048186
														0.111955	1.55583		1.50688	0.051817	0.055519	0.330117	0.048258
														0.112266	1.58341		1.52503	0.052007	0.055832	0.334539	0.048442
														0.112535	1.75065		1.57296	0.052288	0.055984	0.33768	0.048989
														0.112722	1.75754		1.61104	0.052718	0.05604	0.338732	0.049408
														0.113308	1.77648		1.65076	0.053	0.056237	0.339082	0.049582
														0.113431	2.00054		1.67106	0.053097	0.056447	0.340429	0.049646
														0.113457	2.00501		1.69194	0.053204	0.056724	0.340456	0.04972
														0.113457	2.04212		1.71916	0.053211	0.056924	0.341566	0.050084
														0.113694	2.05592		1.73412	0.053679	0.057356	0.342029	0.050084
														0.113999	2.0756		1.80675	0.053805	0.058142	0.343721	0.050172
														0.114361	2.07803		1.84948	0.054359	0.058148	0.348579	0.050287
														0.114936	2.08118		1.87785	0.05514	0.058188	0.348605	0.050294
														0.115387	2.08161		1.91982	0.05525	0.058503	0.358297	0.050402
														0.115645	2.09716		1.93674	0.055492	0.058677	0.358875	0.050402
														0.116338	2.12917		1.98382	0.056143	0.059205	0.364446	0.050474
														0.116732	2.15876		1.98528	0.056249	0.060272	0.36852	0.050755
														0.117147	2.20127		2.04085	0.056553	0.060658	0.379287	0.050815
														0.11772	2.25262		2.07641	0.056619	0.060791	0.3801	0.050926
														0.118004	2.26156		2.08115	0.056698	0.060874	0.381011	0.050926
														0.118008	2.2813		2.09377	0.05717	0.060887	0.382191	0.0511
														0.118288	2.28152		2.10285	0.05788	0.060964	0.382623	0.051219
														0.118288	2.2943		2.10285	0.058139	0.061688	0.384078	0.051219
														0.118365	2.66436		2.14382	0.058173	0.062079	0.392421	0.051251
														0.11854	2.72301		2.24988	0.058547	0.06212	0.393147	0.051695
														0.118587	3.02243		2.33204	0.059058	0.062261	0.395217	0.051695
														0.118587	3.02388		2.33204	0.059437	0.062664	0.39933	0.051792
														0.118741	3.06103		2.34352	0.059498	0.062851	0.400856	0.051911
														0.118741	3.11757		2.43849	0.059525	0.063332	0.404313	0.052072
														0.119286	3.23193		2.5272	0.059779	0.063621	0.410901	0.052072
														0.11967	3.2345		2.62169	0.060829	0.063929	0.413815	0.052437
														0.11967	3.49036		2.66331	0.060878	0.063929	0.414291	0.052477
														0.11967	3.60289		2.75511	0.061126	0.063963	0.422754	0.05262
														0.119742	3.60939		2.86767	0.061795	0.064099	0.422885	0.052717
														0.119742	3.64208		3.23453	0.062584	0.064904	0.424543	0.052767
														0.11976	3.68818		3.53725	0.062641	0.065732	0.424766	0.052788
														0.119787	3.73938			0.062641	0.067206	0.427873	0.052788
														0.120309	3.76574			0.06302	0.067756	0.428413	0.052855
														0.120309	3.8273			0.063496	0.068697	0.432566	0.05312
														0.12038	3.83733			0.063717	0.068767	0.436402	0.053257
														0.12038	4.07789			0.06426	0.068957	0.440682	0.053376
														0.120683	4.25088			0.064425	0.069306	0.444642	0.053672
														0.121095	4.38774			0.064455	0.069522	0.44997	0.053816
														0.121497	4.55304			0.065326	0.070334	0.452619	0.053816
														0.121599	4.57087			0.065477	0.07079	0.453806	0.054153
														0.122218	4.64159			0.065613	0.07219	0.464028	0.054161
														0.122783	4.69536			0.066838	0.072321	0.466214	0.05417
														0.122843	4.77116			0.067528	0.073524	0.473908	0.054633
														0.123325	4.93701			0.067561	0.073847	0.475873	0.054633
														0.123348	5.03947			0.067587	0.074512	0.476475	0.054926
														0.123659	5.0735			0.067587	0.074535	0.482147	0.054926
														0.123804	5.23415			0.067837	0.074623	0.482958	0.055016
														0.123908	5.27768			0.068355	0.075137	0.484924	0.055326
														0.123908	5.34421			0.069016	0.075197	0.49136	0.055326
														0.123908	5.50936			0.069293	0.075243	0.493623	0.055487
														0.124555	5.55785			0.070281	0.075315	0.495303	0.055487
														0.125526	5.73389			0.071215	0.075566	0.497685	0.055627
														0.125558	5.90562			0.071701	0.076281	0.50063	0.0557
														0.126038	6.13709			0.073054	0.076543	0.505445	0.0557
														0.126038	6.20005			0.073595	0.07665	0.507017	0.056194
														0.126074	6.82336			0.073893	0.076858	0.507838	0.056217
														0.12691	7.0537			0.074612	0.07686	0.512305	0.056234
														0.127016	7.16609			0.075186	0.077585	0.518194	0.056301
														0.128075	7.30938			0.075326	0.077725	0.520096	0.056302
														0.128931	7.40631			0.07576	0.079406	0.529227	0.057194
														0.12929	7.51655			0.07605	0.079417	0.532428	0.057194
														0.129432	7.6261			0.076056	0.079673	0.53617	0.057763
														0.129654	8.06481			0.076057	0.080157	0.537869	0.058093
														0.129838	8.80258			0.07672	0.080339	0.540575	0.058122
														0.130647	8.87678			0.076737	0.08035	0.544203	0.058384
														0.130825	9.43733			0.077038	0.080903	0.547323	0.058384
														0.131202	9.54526			0.077633	0.081319	0.550104	0.059122
														0.131474	10.3247			0.077978	0.081962	0.554799	0.059122
														0.131791				0.080224	0.08214	0.556869	0.059998
														0.132335				0.08176	0.082415	0.56138	0.060197
														0.132367				0.081847	0.083377	0.568501	0.060244
														0.132367				0.082434	0.083937	0.570467	0.06136
														0.132418				0.082586	0.084149	0.571321	0.061419
														0.132418				0.082832	0.08445	0.571338	0.062047
														0.133412				0.082858	0.08474	0.572187	0.062233
														0.134007				0.085685	0.084836	0.577846	0.062233
														0.13508				0.085853	0.08501	0.580085	0.062634
														0.13508				0.085906	0.085735	0.580691	0.062663
														0.13536				0.086362	0.086237	0.586023	0.062875
														0.135413				0.086419	0.086736	0.587973	0.062875
														0.135667				0.086914	0.086971	0.597124	0.062876
														0.135709				0.087303	0.087081	0.600775	0.063144
														0.135709				0.090638	0.087165	0.602399	0.063267
														0.135955				0.091061	0.087801	0.618859	0.063292
														0.137496				0.092369	0.087811	0.619442	0.063633
														0.137496				0.092566	0.088393	0.624993	0.063774
														0.137696				0.093871	0.088396	0.627766	0.063857
														0.138437				0.093991	0.090043	0.62907	0.064422
														0.138437				0.094612	0.090077	0.637198	0.065285
														0.138437				0.095803	0.090077	0.658092	0.065396
														0.139076				0.096293	0.091362	0.659038	0.065399
														0.139377				0.096875	0.092322	0.661172	0.065814
														0.139377				0.097867	0.093323	0.661289	0.066063
														0.139615				0.097884	0.093757	0.661658	0.066083
														0.140082				0.098223	0.094713	0.667263	0.066083
														0.140082				0.098339	0.096083	0.676453	0.066973
														0.140127				0.098377	0.096612	0.68288	0.067049
														0.140471				0.099066	0.09745	0.68363	0.067049
														0.140519				0.099823	0.097577	0.695329	0.067654
														0.141184				0.100257	0.097656	0.700181	0.067899
														0.143848				0.10214	0.098095	0.706523	0.068313
														0.144471				0.102506	0.098412	0.711937	0.068569
														0.144752				0.102506	0.099018	0.712228	0.068621
														0.144952				0.102682	0.099349	0.713583	0.068788
														0.145748				0.104071	0.099446	0.726039	0.068852
														0.146387				0.104362	0.099799	0.738205	0.069052
														0.146387				0.104571	0.100463	0.739408	0.069052
														0.14652				0.10465	0.100966	0.745951	0.069052
														0.146706				0.105075	0.100966	0.745951	0.069052
														0.14835				0.105522	0.101129	0.751832	0.069202
														0.148588				0.105589	0.101438	0.752085	0.0694
														0.148773				0.105619	0.10167	0.75389	0.069625
														0.148877				0.106792	0.10167	0.765964	0.070073
														0.149274				0.106903	0.102194	0.774924	0.070819
														0.149274				0.110308	0.102245	0.783417	0.070924
														0.149421				0.110393	0.102717	0.786873	0.071098
														0.149514				0.110501	0.102907	0.793473	0.071197
														0.151298				0.111137	0.104153	0.79665	0.071894
														0.151719				0.11115	0.104563	0.797837	0.071966
														0.152199				0.111397	0.105195	0.803811	0.072189
														0.152243				0.111547	0.105496	0.808746	0.07256
														0.15341				0.113605	0.105691	0.821924	0.07256
														0.153712				0.1137	0.105703	0.824452	0.072791
														0.153756				0.116982	0.106706	0.82915	0.072856
														0.154118				0.117077	0.107363	0.830449	0.074989
														0.154498				0.11951	0.107386	0.832799	0.075041
														0.154652				0.120906	0.108847	0.847596	0.075065
														0.154757				0.121158	0.109059	0.856982	0.075065
														0.155584				0.121473	0.11101	0.85749	0.075159
														0.156197				0.122696	0.112628	0.858088	0.075261
														0.156197				0.123306	0.112891	0.86261	0.07625
														0.157313				0.124754	0.11384	0.871045	0.07625
														0.158599				0.126357	0.1139	0.885769	0.07641
														0.158674				0.126726	0.114537	0.888883	0.076585
														0.15876				0.127521	0.114712	0.891294	0.07674
														0.15876				0.127844	0.115628	0.891502	0.077127
														0.160887				0.129874	0.116376	0.891614	0.077396
														0.161387				0.129918	0.117125	0.916908	0.077496
														0.161391				0.131332	0.117406	0.931278	0.077559
														0.161974				0.131339	0.119816	0.948046	0.077636
														0.162514				0.131472	0.120525	0.958824	0.078236
														0.162565				0.132347	0.120536	0.959951	0.078555
														0.162566				0.132431	0.120544	0.962334	0.078967
														0.162613				0.13286	0.120914	0.974405	0.079389
														0.1628				0.133335	0.123057	1.01473	0.079389
														0.162875				0.133568	0.123632	1.01473	0.080034
														0.163821				0.134509	0.124226	1.01505	0.080436
														0.163821				0.134513	0.125036	1.01945	0.08109
														0.164297				0.134899	0.125806	1.0228	0.081148
														0.16463				0.136087	0.126183	1.04166	0.082689
														0.16543				0.137285	0.126893	1.04424	0.082711
														0.167849				0.141128	0.127617	1.04818	0.082711
														0.168099				0.141846	0.127841	1.08342	0.083065
														0.168533				0.142726	0.12808	1.0895	0.083071
														0.168577				0.142748	0.131217	1.12276	0.083615
														0.168577				0.143435	0.1319	1.14857	0.083794
														0.169355				0.145288	0.132155	1.15093	0.083846
														0.170018				0.147965	0.132596	1.15466	0.084761
														0.170911				0.148309	0.132654	1.15793	0.085995
														0.171158				0.151613	0.133087	1.15841	0.085995
														0.171751				0.152977	0.133385	1.16421	0.086843
														0.1719				0.153759	0.13349	1.19928	0.087228
														0.173404				0.153869	0.133741	1.23093	0.087827
														0.173404				0.154367	0.134415	1.25263	0.087949
														0.174106				0.155044	0.136041	1.27036	0.088257
														0.174782				0.155267	0.136507	1.28465	0.088568
														0.174936				0.162778	0.13717	1.28723	0.088905
														0.177006				0.168481	0.137389	1.30192	0.088905
														0.177006				0.16929	0.138546	1.31809	0.089105
														0.177012				0.169323	0.1387	1.32395	0.089819
														0.177012				0.171456	0.139044	1.34812	0.089819
														0.177437				0.171656	0.140592	1.35314	0.090666
														0.177437				0.17527	0.140635	1.35496	0.090851
														0.177437				0.17536	0.14099	1.35496	0.091425
														0.1776				0.180095	0.14178	1.39952	0.091869
														0.1776				0.18358	0.142171	1.42315	0.091921
														0.17763				0.18388	0.142591	1.43475	0.0932
														0.177823				0.183988	0.142755	1.45354	0.093641
														0.179008				0.185223	0.142844	1.47559	0.094244
														0.179331				0.185899	0.144703	1.5258	0.094756
														0.179596				0.192781	0.147565	1.54033	0.095053
														0.18152				0.194808	0.148505	1.55934	0.095811
														0.18152				0.195453	0.148644	1.62289	0.096162
														0.18234				0.199058	0.148973	1.62289	0.096207
														0.182823				0.20002	0.150272	1.67485	0.09622
														0.182912				0.203186	0.150682	1.7036	0.096281
														0.1832				0.203449	0.151545	1.71012	0.096281
														0.18336				0.204446	0.151719	1.75401	0.096372
														0.184455				0.204993	0.152098	1.78323	0.097666
														0.184553				0.205221	0.1533	1.81299	0.098094
														0.185548				0.207455	0.153374	1.8154	0.098162
														0.185828				0.209153	0.15372	1.84939	0.098162
														0.186097				0.212207	0.153769	1.8647	0.098956
														0.186776				0.214427	0.154919	1.87602	0.099876
														0.18706				0.221206	0.154919	1.89999	0.100611
														0.187483				0.221433	0.155942	1.93325	0.10073
														0.18783				0.22194	0.157156	2.00071	0.10073
														0.187937				0.222287	0.158243	2.00664	0.100989
														0.188245				0.225656	0.159749	2.06371	0.100989
														0.18914				0.226477	0.1601	2.34117	0.102097
														0.18914				0.227112	0.161806	2.48763	0.102097
														0.189573				0.228632	0.162421	2.70658	0.102837
														0.189661				0.231029	0.162815		0.103411
														0.189985				0.235396	0.163337		0.103456
														0.190594				0.238058	0.164806		0.104438
														0.190658				0.239292	0.165509		0.104638
														0.190771				0.241392	0.166628		0.105852
														0.194456				0.245392	0.167422		0.105852
														0.194702				0.247301	0.170088		0.106062
														0.194758				0.256832	0.172773		0.10728
														0.194945				0.261682	0.17293		0.108104
														0.196856				0.261947	0.173571		0.10834
														0.197269				0.264779	0.173641		0.108513
														0.198289				0.267741	0.176096		0.108567
														0.19836				0.269577	0.177328		0.108582
														0.200499				0.277603	0.177849		0.109125
														0.200779				0.286711	0.179667		0.110032
														0.202495				0.288415	0.180009		0.110685
														0.203932				0.289553	0.181688		0.110974
														0.204082				0.292389	0.181899		0.110974
														0.204902				0.295235	0.182883		0.111725
														0.205389				0.299573	0.183884		0.11221
														0.206278				0.302056	0.183884		0.11221
														0.206545				0.30414	0.187476		0.112668
														0.20746				0.307164	0.189035		0.11318
														0.208068				0.315214	0.191786		0.114063
														0.208247				0.315981	0.192207		0.114146
														0.208832				0.330975	0.193156		0.115311
														0.208994				0.332736	0.193949		0.115571
														0.209314				0.335305	0.194688		0.115957
														0.209314				0.336107	0.195938		0.116243
														0.209738				0.336547	0.196123		0.116793
														0.209889				0.342761	0.197257		0.117202
														0.210161				0.342948	0.201839		0.117265
														0.21079				0.345487	0.201933		0.118218
														0.210798				0.363583	0.203687		0.122071
														0.211318				0.36372	0.205669		0.122071
														0.211336				0.364221	0.206616		0.123005
														0.211465				0.366423	0.214854		0.124236
														0.211566				0.36809	0.217127		0.125243
														0.211974				0.368335	0.217256		0.126391
														0.211974				0.368454	0.217558		0.126391
														0.211974				0.369108	0.219156		0.126508
														0.211974				0.369335	0.219396		0.12675
														0.212235				0.3699	0.219449		0.127345
														0.212414				0.374262	0.219528		0.127675
														0.213016				0.383428	0.220573		0.127675
														0.214308				0.388641	0.221879		0.128392
														0.214308				0.392163	0.223201		0.128681
														0.214482				0.39426	0.224162		0.129418
														0.214517				0.398414	0.224269		0.129599
														0.214793				0.403123	0.229831		0.129599
														0.214793				0.403244	0.231857		0.129839
														0.217228				0.403955	0.233713		0.130741
														0.217228				0.407609	0.233766		0.130799
														0.217521				0.407713	0.235348		0.130908
														0.21797				0.409339	0.237147		0.130988
														0.218041				0.41414	0.237231		0.132137
														0.21915				0.416058	0.237934		0.132807
														0.221627				0.416487	0.242042		0.132807
														0.222508				0.418698	0.245285		0.132822
														0.223316				0.421539	0.250672		0.132901
														0.226264				0.424827	0.251674		0.133449
														0.22722				0.437599	0.254046		0.133449
														0.227372				0.442474	0.254266		0.133461
														0.227579				0.444843	0.255624		0.134075
														0.228046				0.455614	0.256909		0.134609
														0.229872				0.458445	0.259145		0.136267
														0.230501				0.459469	0.259681		0.136267
														0.231074				0.464059	0.262162		0.13654
														0.231361				0.465841	0.263418		0.137469
														0.23221				0.472697	0.26772		0.138039
														0.232281				0.497148	0.267796		0.139931
														0.233012				0.498788	0.267796		0.140485
														0.236008				0.502435	0.268207		0.141
														0.236731				0.505734	0.269692		0.141033
														0.237089				0.510654	0.271092		0.142478
														0.237481				0.515154	0.272239		0.143073
														0.238571				0.523553	0.272705		0.143073
														0.238872				0.525437	0.273292		0.143265
														0.240116				0.529136	0.274917		0.143846
														0.241685				0.529614	0.277441		0.144043
														0.242809				0.53025	0.280791		0.144066
														0.24445				0.530265	0.282843		0.144627
														0.245565				0.530761	0.284896		0.144806
														0.246285				0.533957	0.288626		0.1465
														0.24678				0.536815	0.28988		0.146542
														0.247397				0.542885	0.295142		0.14792
														0.249799				0.555307	0.295498		0.147924
														0.25084				0.558623	0.296416		0.148566
														0.252148				0.568547	0.297288		0.148771
														0.252185				0.570023	0.297534		0.15075
														0.252866				0.574989	0.299199		0.152569
														0.256351				0.576307	0.301613		0.153115
														0.256817				0.577535	0.30628		0.154112
														0.258267				0.579125	0.30756		0.154399
														0.258701				0.580888	0.30756		0.155026
														0.259403				0.582384	0.307948		0.155178
														0.259414				0.592566	0.321562		0.155356
														0.259414				0.608106	0.322167		0.155363
														0.259414				0.617468	0.323257		0.155363
														0.259416				0.631504	0.323515		0.155693
														0.262501				0.632528	0.325367		0.156185
														0.262907				0.639827	0.325367		0.156185
														0.265509				0.643875	0.328854		0.157413
														0.265514				0.647092	0.330195		0.157514
														0.267263				0.653985	0.33086		0.157689
														0.269073				0.656577	0.336405		0.157918
														0.271939				0.661815	0.346804		0.158325
														0.272122				0.665995	0.349903		0.159435
														0.275856				0.671732	0.353998		0.15989
														0.275927				0.673587	0.355188		0.160068
														0.277605				0.685331	0.357224		0.161524
														0.278192				0.687434	0.360154		0.161584
														0.278477				0.688516	0.361027		0.162217
														0.279371				0.692523	0.361342		0.163207
														0.279836				0.696625	0.363246		0.163356
														0.283219				0.708265	0.366332		0.163687
														0.284181				0.708747	0.36705		0.164007
														0.284199				0.71519	0.369798		0.164213
														0.284328				0.72297	0.374153		0.16423
														0.284328				0.722978	0.377831		0.164309
														0.284833				0.726594	0.378025		0.164446
														0.287696				0.727116	0.381425		0.165221
														0.288426				0.727212	0.38285		0.165395
														0.288942				0.728803	0.391931		0.165468
														0.292053				0.733849	0.392896		0.16613
														0.292135				0.752691	0.396627		0.167415
														0.292628				0.752871	0.406338		0.167428
														0.293945				0.758945	0.412062		0.168565
														0.294601				0.760573	0.417422		0.168681
														0.297551				0.76225	0.42054		0.170875
														0.297909				0.763536	0.428209		0.172436
														0.297909				0.766726	0.433918		0.172436
														0.29948				0.782112	0.433971		0.174131
														0.300266				0.78632	0.437148		0.175025
														0.304202				0.788314	0.439543		0.175152
														0.305932				0.788314	0.453476		0.175152
														0.30697				0.796746	0.45826		0.175482
														0.307216				0.797531	0.460768		0.176184
														0.311597				0.79902	0.461147		0.176291
														0.312769				0.803796	0.461746		0.176533
														0.313919				0.804861	0.475066		0.176653
														0.314514				0.809912	0.476427		0.177097
														0.315242				0.812008	0.477976		0.179141
														0.319034				0.818558	0.484391		0.179265
														0.31967				0.819546	0.489326		0.179265
														0.320439				0.819882	0.496902		0.179821
														0.322156				0.820811	0.49748		0.181898
														0.322773				0.827662	0.500564		0.182126
														0.322796				0.847171	0.525855		0.182126
														0.323992				0.849958	0.52608		0.186462
														0.326568				0.858109	0.530334		0.187031
														0.330243				0.870518	0.536224		0.187914
														0.331109				0.873028	0.545331		0.189496
														0.331941				0.882216	0.549624		0.190057
														0.335971				0.893836	0.557146		0.193326
														0.336197				0.899175	0.558289		0.194684
														0.336323				0.902135	0.576168		0.195484
														0.336323				0.904082	0.580225		0.195484
														0.336807				0.920808	0.581551		0.196736
														0.337917				0.931193	0.584695		0.197618
														0.338842				0.938053	0.588709		0.198474
														0.340353				0.95005	0.594466		0.200775
														0.343245				0.956791	0.598888		0.20146
														0.346766				0.964582	0.598917		0.20146
														0.34953				0.965209	0.602744		0.203189
														0.349798				0.980294	0.604562		0.20325
														0.351176				0.99606	0.604696		0.204003
														0.351255				0.998989	0.60547		0.205947
														0.353639				1.00166	0.610817		0.205947
														0.354557				1.00515	0.615722		0.206192
														0.356324				1.00629	0.617007		0.209908
														0.358913				1.01534	0.62684		0.210212
														0.359544				1.04738	0.631168		0.210424
														0.359924				1.06976	0.633025		0.210869
														0.361876				1.11825	0.635296		0.211556
														0.362047				1.11975	0.636314		0.212867
														0.362441				1.12759	0.638132		0.21544
														0.362519				1.13046	0.655399		0.215742
														0.364188				1.14989	0.667142		0.216748
														0.364363				1.16589	0.668038		0.218087
														0.364431				1.18026	0.678178		0.21853
														0.368079				1.18411	0.679519		0.219344
														0.368348				1.20073	0.680203		0.219812
														0.37353				1.21602	0.681763		0.222652
														0.373673				1.21814	0.687253		0.227614
														0.376117				1.23317	0.688155		0.230025
														0.379322				1.24038	0.693751		0.230378
														0.379997				1.26482	0.697778		0.230621
														0.380729				1.27499	0.705914		0.231544
														0.383526				1.28049	0.709254		0.233001
														0.384082				1.29735	0.714538		0.236214
														0.384526				1.31632	0.716558		0.23698
														0.385924				1.32171	0.726884		0.238748
														0.386905				1.32251	0.730353		0.239094
														0.388735				1.32676	0.736334		0.239094
														0.390159				1.33459	0.743015		0.240133
														0.39065				1.35082	0.755639		0.240394
														0.391311				1.37577	0.772486		0.240593
														0.392399				1.38228	0.773154		0.240593
														0.392474				1.38444	0.775679		0.240901
														0.393095				1.39752	0.776609		0.242071
														0.394827				1.45795	0.777472		0.242208
														0.396178				1.49274	0.777596		0.244156
														0.402166				1.51172	0.789137		0.244234
														0.404989				1.54731	0.789756		0.244598
														0.407175				1.55053	0.790712		0.244753
														0.409092				1.55298	0.799003		0.245549
														0.409664				1.60189	0.799874		0.245549
														0.409884				1.62031	0.803825		0.246563
														0.410186				1.63425	0.806435		0.247549
														0.416395				1.81773	0.80747		0.247613
														0.418642				1.83767	0.808192		0.247765
														0.421625				1.86112	0.809956		0.248525
														0.425561				1.90986	0.813953		0.249229
														0.430811				1.95218	0.820373		0.250136
														0.434855					0.82493		0.250339
														0.436462					0.830509		0.251419
														0.43663					0.832518		0.253098
														0.442787					0.847755		0.253418
														0.444331					0.847765		0.255656
														0.446638					0.852025		0.25864
														0.44773					0.852898		0.258649
														0.448263					0.870636		0.258915
														0.450026					0.872645		0.260137
														0.451935					0.875369		0.260514
														0.452932					0.891031		0.261212
														0.458602					0.897216		0.263624
														0.46146					0.900374		0.266923
														0.463174					0.908262		0.267742
														0.463956					0.910069		0.267851
														0.464717					0.910778		0.26786
														0.467419					0.911257		0.268925
														0.470997					0.91277		0.2718
														0.475797					0.92014		0.272849
														0.475894					0.925114		0.274019
														0.47926					0.92863		0.274019
														0.48132					0.933417		0.275153
														0.481522					0.937281		0.275764
														0.481522					0.939836		0.27658
														0.481522					0.945842		0.27658
														0.482795					0.949381		0.27659
														0.484486					0.953327		0.276955
														0.486396					0.956968		0.28004
														0.490288					0.960302		0.281086
														0.490642					0.966842		0.28546
														0.495634					0.985977		0.287782
														0.496664					0.99169		0.287828
														0.498624					0.993276		0.287864
														0.502187					1.00154		0.288319
														0.505817					1.00755		0.292385
														0.51541					1.00983		0.292459
														0.518387					1.01071		0.293742
														0.523354					1.01231		0.295919
														0.524824					1.01331		0.297414
														0.526486					1.01978		0.298744
														0.526804					1.02581		0.300473
														0.529267					1.02909		0.301543
														0.53289					1.0306		0.301543
														0.534525					1.03086		0.303412
														0.535207					1.03265		0.303675
														0.535321					1.03298		0.304445
														0.539838					1.03398		0.306698
														0.542686					1.0375		0.307561
														0.543879					1.03865		0.308224
														0.547311					1.04245		0.309846
														0.547731					1.04359		0.311387
														0.551689					1.04455		0.311633
														0.556263					1.04567		0.311968
														0.560538					1.0552		0.312307
														0.561213					1.0601		0.315028
														0.563563					1.06318		0.315135
														0.571002					1.06452		0.315648
														0.571785					1.06661		0.321241
														0.572114					1.07872		0.321642
														0.574337					1.0863		0.331035
														0.574824					1.0917		0.331347
														0.575378					1.09764		0.334041
														0.577377					1.10275		0.334041
														0.578239					1.10656		0.335007
														0.578259					1.10888		0.336015
														0.578589					1.11906		0.336015
														0.581429					1.13043		0.336464
														0.585626					1.13421		0.341627
														0.587642					1.15212		0.344486
														0.59682					1.15422		0.344956
														0.599049					1.15947		0.345651
														0.602353					1.16223		0.350431
														0.603031					1.16377		0.353684
														0.605415					1.16668		0.354728
														0.608071					1.171		0.35525
														0.613686					1.17425		0.355995
														0.617529					1.19026		0.356997
														0.620654					1.22777		0.363451
														0.622711					1.24216		0.365907
														0.626853					1.24386		0.366647
														0.627526					1.29446		0.367319
														0.638016					1.31073		0.36748
														0.643552					1.31274		0.36989
														0.644564					1.3152		0.370271
														0.644603					1.31951		0.378918
														0.644603					1.32661		0.381473
														0.644603					1.33198		0.382343
														0.654572					1.35449		0.388408
														0.65477					1.37176		0.388408
														0.65614					1.37541		0.388942
														0.65746					1.39073		0.389731
														0.666334					1.39984		0.393931
														0.672252					1.4004		0.393931
														0.680923					1.40161		0.396381
														0.684447					1.40306		0.398928
														0.685744					1.42426		0.399505
														0.685798					1.45827		0.399505
														0.688776					1.46395		0.407404
														0.69476					1.50502		0.407833
														0.705782					1.50581		0.409582
														0.708048					1.54603		0.409953
														0.708513					1.55297		0.411397
														0.710117					1.56041		0.414894
														0.743776					1.58898		0.427262
														0.747686					1.59461		0.427262
														0.758054					1.6702		0.437503
														0.774878					1.67215		0.442239
														0.775608					1.68105		0.450494
														0.782351					1.69085		0.459345
														0.784189					1.70446		0.459996
														0.790162					1.89616		0.461075
														0.799303					2.08776		0.463333
														0.806885							0.463847
														0.81189							0.463952
														0.814255							0.464378
														0.816327							0.464378
														0.821226							0.465884
														0.821487							0.465898
														0.823045							0.465898
														0.823779							0.467116
														0.84899							0.468157
														0.84899							0.47675
														0.84899							0.478834
														0.85377							0.480416
														0.856256							0.484781
														0.858275							0.489849
														0.862891							0.490175
														0.86523							0.494469
														0.86977							0.494475
														0.878981							0.50378
														0.892192							0.505695
														0.892201							0.505961
														0.893534							0.505961
														0.907994							0.522276
														0.908042							0.526039
														0.910237							0.528663
														0.911038							0.528663
														0.91686							0.540934
														0.91936							0.544626
														0.927938							0.545802
														0.930653							0.548216
														0.934187							0.55176
														0.935374							0.55176
														0.940769							0.564624
														0.95419							0.565877
														0.954429							0.566613
														0.962733							0.567459
														0.992541							0.574645
														1.01375							0.580212
														1.0172							0.587675
														1.01812							0.58803
														1.02112							0.592854
														1.02325							0.597907
														1.02871							0.598328
														1.04939							0.599477
														1.05354							0.600929
														1.05395							0.604332
														1.06186							0.610034
														1.06722							0.611324
														1.06909							0.617201
														1.07007							0.617201
														1.08909							0.626281
														1.12302							0.630028
														1.12485							0.630028
														1.12951							0.630241
														1.13243							0.651417
														1.14786							0.651959
														1.15334							0.652137
														1.17742							0.653484
														1.18851							0.660105
														1.21405							0.668405
														1.24639							0.668945
														1.29102							0.668945
														1.29809							0.673136
														1.31477							0.6777
														1.31991							0.679716
														1.35889							0.681355
														1.4002							0.682648
														1.40395							0.687593
														1.40577							0.690841
														1.45625							0.69119
														1.46115							0.701275
														1.48354							0.701478
														1.49613							0.70212
														1.50355							0.70922
														1.53112							0.718654
														1.54732							0.722694
														1.55091							0.733968
														1.55654							0.733968
														1.55785							0.737941
														1.57096							0.737941
														1.5878							0.741774
														1.58807							0.750186
														1.62565							0.752353
														1.62677							0.75695
														1.66727							0.760566
														1.68145							0.76401
														1.68181							0.76401
														1.69479							0.772828
														1.70152							0.777699
														1.70152							0.782087
														1.70828							0.782087
														1.73156							0.783635
														1.74451							0.78855
														1.74899							0.791938
														1.76422							0.803521
														1.8016							0.807209
														1.82006							0.808846
														1.9							0.812241
														1.90693							0.812241
														1.95186							0.813092
														1.98224							0.813092
														1.98224							0.813475
														1.99232							0.824035
														2.00433							0.833414
														2.05389							0.833414
														2.05782							0.850007
														2.0735							0.850191
														2.10705							0.860106
														2.11908							0.874844
														2.13457							0.875711
														2.29735							0.879511
														2.30904							0.88929
														2.31524							0.895128
														2.45455							0.899957
														2.45489							0.911026
														2.48797							0.911573
														2.55007							0.914082
														2.62019							0.914082
														2.64119							0.915229
														2.7155							0.9201
														2.73709							0.927275
														2.85656							0.938557
														2.88292							0.946796
														2.92547							0.972671
														3.0046							0.979776
														3.12151							0.988599
														3.14228							0.988949
														3.19454							1.0039
														3.19921							1.00722
														3.31888							1.01431
														3.32137							1.02678
														3.34903							1.02678
														3.4329							1.029
														3.4827							1.04365
														3.68966							1.04663
														3.6907							1.05208
														3.77619							1.07705
														3.79147							1.08863
														3.88494							1.09352
														3.88699							1.09352
														3.89769							1.0937
														3.92084							1.1042
														4.0921							1.11651
														4.14219							1.11891
														4.21694							1.12538
														4.24298							1.14942
														4.27803							1.16581
														4.40565							1.18054
														4.61759							1.19451
														4.61759							1.20027
														4.73999							1.20425
														4.78614							1.20425
														4.78979							1.20539
														4.80195							1.20571
														4.85735							1.20849
														5.03149							1.21829
														5.20962							1.22505
														5.63155							1.23031
														5.71499							1.23318
														5.75085							1.24338
														5.92245							1.24338
														5.95587							1.31401
														5.98742							1.32385
														6.01419							1.33034
														6.50257							1.35291
														6.79113							1.3643
														7.21019							1.39064
														7.30422							1.40388
														7.36165							1.40672
														7.71083							1.4458
														7.71282							1.46661
														7.91531							1.46812
														7.99138							1.46912
														8.09179							1.46912
														8.15175							1.47166
														8.21349							1.49179
														8.27376							1.50548
														8.28026							1.51052
														8.58169							1.51052
														8.64457							1.52355
														8.72695							1.56864
														8.81639							1.5896
														8.96604							1.61851
														8.99831							1.61851
														9.02237							1.66454
														9.12659							1.66631
														9.40977							1.66631
														9.48519							1.69178
														9.61023							1.69178
														11.3339							1.76351
														14.8023							1.87916
														14.8023							1.9302
														14.8023							1.94118
																					2.27898
																					2.46062
																					2.4991

## Sheet: Fig. 4c, d
	Fig. 4c MDMs										Fig. 4d TZM-bls
	2h		4h		6h		6h+PF74				2h		4h		6h		6h+PF74
	SC35(-)	SC35(+)	SC35(-)	SC35(+)	SC35(-)	SC35(+)	SC35(-)	SC35(+)			SC35(-)	SC35(+)	SC35(-)	SC35(+)	SC35(-)	SC35(+)	SC35(-)	SC35(+)
	-0.60112	-0.17545	-0.36344	-1.75181	-1.72639	-1.34619	-1.2554	-1.68529			-0.79729	-1.72304	-1.06181	-2.15216	-1.00064	-1.34416	-1.18586	-1.58598
	-0.26587	0.026591	-0.35397	-1.49923	-0.84783	-1.30077	-0.96471	-0.97207			-0.77527	-1.10293	-0.91753	-1.72474	-0.54697	-1.32255	-0.8659	-0.78952
	-0.1438	0.415779	-0.23151	-1.1532	-0.758	-0.87084	-0.81933	-0.76481			-0.72483	-1.08	-0.83925	-1.68451	-0.36644	-1.13042	-0.85714	-0.74063
	-0.04882	0.644304	-0.15847	-1.04502	-0.57567	-0.85964	-0.72648	-0.7025			-0.55621	-0.80193	-0.83558	-1.64644	-0.31992	-1.11386	-0.83511	-0.38488
	-0.04604	0.965056	-0.13297	-0.96245	-0.50795	-0.72808	-0.68983	-0.68875			-0.51575	-0.78754	-0.6563	-1.64641	-0.30329	-1.04037	-0.68925	-0.33054
	-0.02611	1.01833	-0.11863	-0.61557	-0.45166	-0.72596	-0.47366	-0.66605			-0.42518	-0.72665	-0.50414	-1.51072	-0.29772	-0.94929	-0.66738	-0.16124
	-0.00483	1.06313	-0.11606	-0.50549	-0.42269	-0.7008	-0.46311	-0.46506			-0.27965	-0.71307	-0.49291	-1.50155	-0.28834	-0.94383	-0.60984	-0.11201
	0.017121	1.24863	-0.05944	-0.47941	-0.3692	-0.30372	-0.35874	-0.3788			-0.25188	-0.71069	-0.48915	-1.49042	-0.24392	-0.77468	-0.60702	-0.10134
	0.017613	1.91381	-0.05087	-0.45201	-0.35625	-0.28105	-0.28239	-0.32604			-0.22371	-0.6071	-0.48884	-1.39792	-0.23637	-0.73208	-0.52698	-0.09804
	0.050995	1.96315	-0.01245	-0.42724	-0.35313	-0.2803	-0.23594	-0.30308			-0.21486	-0.56776	-0.47835	-1.36089	-0.22944	-0.5797	-0.52651	-0.0688
	0.102523	2.6141	0.043811	-0.35721	-0.34694	-0.26357	-0.20738	-0.29467			-0.20906	-0.41876	-0.45429	-1.14819	-0.19877	-0.57827	-0.51763	-0.04925
	0.148349	2.68519	0.088443	-0.35097	-0.34235	-0.26221	-0.10602	-0.20359			-0.20644	-0.40083	-0.34609	-1.0983	-0.19114	-0.52596	-0.50648	0.004693
	0.148705	3.07466	0.140888	-0.26729	-0.31693	-0.25647	-0.10238	-0.14814			-0.19552	-0.3955	-0.32575	-1.01652	-0.18311	-0.4065	-0.5052	0.025806
	0.24103		0.359131	-0.26326	-0.29108	-0.25124	-0.04894	-0.09345			-0.18633	-0.34719	-0.31776	-0.91142	-0.16714	-0.40613	-0.50264	0.040075
	0.285563		0.368661	-0.16171	-0.28558	-0.24916	-0.03676	-0.03291			-0.16335	-0.31849	-0.30614	-0.80195	-0.16457	-0.39398	-0.48849	0.0414
	0.341781		0.497573	0.122088	-0.25679	-0.24653	-0.03645	-0.01789			-0.15177	-0.31089	-0.29409	-0.70547	-0.13382	-0.39148	-0.46908	0.069071
	0.502884		0.82963	0.128606	-0.24677	-0.24322	-0.02283	-0.01562			-0.15165	-0.28476	-0.28927	-0.68861	-0.11589	-0.38747	-0.45916	0.07921
	0.549912			0.185868	-0.24148	-0.23578	-0.00881	-0.01338			-0.14557	-0.27349	-0.27195	-0.67107	-0.11119	-0.36315	-0.45529	0.085893
				0.235669	-0.24128	-0.23481	0.001027	0.005038			-0.13894	-0.20632	-0.27043	-0.6684	-0.10145	-0.35944	-0.432	0.092579
				0.517529	-0.23487	-0.22664	0.006388	0.006026			-0.11857	-0.19138	-0.23367	-0.6637	-0.10028	-0.3518	-0.41819	0.105519
				0.625303	-0.23458	-0.20616	0.012914	0.030328			-0.11413	-0.19135	-0.21042	-0.57556	-0.09681	-0.34333	-0.40077	0.116624
				0.632645	-0.21782	-0.2	0.021169	0.045047			-0.09887	-0.17373	-0.20501	-0.47862	-0.08554	-0.33669	-0.39236	0.142136
				0.682714	-0.21382	-0.16006	0.043292	0.093333			-0.09496	-0.17163	-0.14718	-0.36173	-0.07812	-0.31948	-0.37342	0.15282
				0.76833	-0.2049	-0.15104	0.056837	0.098656			-0.09192	-0.15952	-0.14696	-0.34395	-0.06928	-0.31777	-0.36389	0.216915
				0.87063	-0.17462	-0.14081	0.074119	0.108893			-0.08972	-0.1426	-0.13093	-0.14183	-0.06585	-0.28454	-0.36315	0.22288
				0.882578	-0.15341	-0.12199	0.150947	0.237286			-0.06854	-0.11874	-0.11876	-0.1376	-0.05749	-0.23724	-0.35978	0.232249
				0.961676	-0.14421	-0.10045	0.313088	0.262916			-0.06775	-0.10215	-0.10832	-0.12867	-0.05658	-0.21396	-0.34673	0.265268
				0.99776	-0.14069	-0.08902	0.378627	0.317585			-0.06046	-0.09373	-0.08461	-0.08501	-0.05468	-0.19216	-0.34117	0.390214
				1.00285	-0.13923	-0.08515	0.388037	0.322896			-0.05824	-0.09339	-0.08423	-0.01009	-0.05126	-0.1474	-0.31662	0.443276
				1.00962	-0.13119	-0.05266	0.472819	0.324614			-0.04708	-0.08359	-0.06175	0.001241	-0.04614	-0.13417	-0.31089	0.519466
				1.02182	-0.12889	-0.04655	0.490428	0.388488			-0.04051	-0.07597	-0.05065	0.048939	-0.04197	-0.11523	-0.30817	0.696689
				1.09143	-0.12253	0.00435	0.511166	0.436889			-0.0325	-0.07143	-0.04519	0.082711	-0.04112	-0.11419	-0.3003
				1.1851	-0.11818	0.010585	0.867008	0.449429			-0.02537	-0.07044	-0.03913	0.083276	-0.03895	-0.11144	-0.29813
				1.27098	-0.11192	0.077519	0.953623	0.465428			-0.02287	-0.06638	-0.02965	0.114686	-0.02974	-0.10643	-0.29097
				1.32818	-0.10896	0.089121		0.514598			-0.01345	-0.06389	0.014027	0.160123	-0.02952	-0.08895	-0.29013
				1.39343	-0.1064	0.0995		0.569108			-0.01023	-0.06332	0.02156	0.166995	-0.00418	-0.07463	-0.28226
				1.44857	-0.10049	0.102211		0.570843			-0.00625	-0.06227	0.026501	0.179203	-0.00171	-0.0723	-0.26332
				1.51424	-0.09232	0.11558		0.681192			0.00234	-0.05151	0.032344	0.198397	0.001009	-0.07122	-0.25961
				1.57373	-0.08002	0.119871		0.793266			0.002513	-0.05025	0.09942	0.253082	0.0089	-0.06255	-0.25921
				1.68547	-0.07495	0.123814					0.002707	-0.05017	0.119544	0.260358	0.024207	-0.04612	-0.24434
				1.68788	-0.0661	0.129782					0.004796	-0.04836	0.138607	0.349558	0.025171	-0.02933	-0.22143
				2.00401	-0.06153	0.134991					0.00538	-0.03695	0.139007	0.410494	0.027101	-0.02093	-0.22066
				2.03771	-0.06028	0.141179					0.00925	-0.03539	0.153563	0.410542	0.03076	-0.01682	-0.21863
				2.13463	-0.05955	0.143839					0.016585	-0.03052	0.200988	0.423282	0.038763	-0.01488	-0.21704
				2.20889	-0.05784	0.163821					0.016989	-0.03022	0.216641	0.467907	0.049218	-0.01308	-0.21529
				2.22022	-0.05671	0.182884					0.022911	-0.02753	0.218773	0.508698	0.055202	0.004284	-0.2064
				2.4638	-0.05523	0.197565					0.028357	-0.0239	0.239912	0.553066	0.073336	0.008705	-0.20579
				2.48076	-0.05339	0.235241					0.030167	-0.01372	0.260516	0.55615	0.079526	0.011678	-0.20098
				2.54153	-0.05311	0.236393					0.042286	-0.01177	0.299278	0.58171	0.079827	0.033008	-0.20002
				2.54345	-0.05307	0.255098					0.04584	-0.01148	0.322878	0.594872	0.082046	0.038957	-0.19834
				2.80602	-0.04377	0.257849					0.052251	-0.01094	0.3333	0.670501	0.086829	0.042193	-0.19685
				2.87629	-0.04312	0.26824					0.085591	-0.00714	0.338794	0.700019	0.115383	0.044937	-0.1948
				3.23789	-0.03744	0.269711					0.090104	-0.0048	0.388214	0.761205	0.119748	0.045718	-0.19438
				3.34829	-0.03632	0.279832					0.104101	-0.00252	0.409268	0.797674	0.125167	0.047808	-0.19182
				3.60738	-0.03469	0.290851					0.104135	-0.00209	0.409505	0.941619	0.133834	0.055809	-0.18923
				3.76719	-0.03415	0.297685					0.138446	-0.00039	0.427058	0.985001	0.134809	0.056886	-0.18513
				4.05657	-0.03381	0.342014					0.155464	0.002741	0.451454	1.00286	0.135385	0.060468	-0.18332
				4.52905	-0.03293	0.35734					0.157984	0.004587	0.476547	1.01211	0.151896	0.069719	-0.183
				4.81435	-0.03161	0.361108					0.159863	0.005079	0.542239	1.02335	0.157677	0.080023	-0.17788
				5.33074	-0.0289	0.377858					0.165117	0.006744	0.546602	1.03184	0.165032	0.092928	-0.17707
				5.57858	-0.02666	0.389363					0.205739	0.007847	0.591603	1.04635	0.172996	0.098754	-0.17688
				6.66106	-0.02589	0.393336					0.27282	0.008454	0.614767	1.05381	0.203839	0.100438	-0.17654
					-0.02514	0.397667					0.340541	0.008725	0.632894	1.07837	0.20817	0.144586	-0.16803
					-0.02382	0.413984					0.355955	0.009435	0.642531	1.09511	0.217287	0.145544	-0.16741
					-0.02364	0.426653					0.356626	0.009606	0.643128	1.13322	0.225562	0.162629	-0.16704
					-0.02093	0.436269					0.370834	0.009841	0.690888	1.13709	0.230498	0.166554	-0.16564
					-0.02042	0.445005					0.380885	0.010991	0.712638	1.1529	0.259626	0.176176	-0.16347
					-0.0204	0.458392					0.431308	0.011403	0.762942	1.16467	0.279679	0.180205	-0.16238
					-0.01675	0.461254					0.454085	0.011948	0.79134	1.17537	0.348203	0.200637	-0.15828
					-0.01584	0.500813					0.488525	0.017278	0.947025	1.20849	0.392974	0.20095	-0.15609
					-0.01422	0.529246					0.537103	0.020371	0.974426	1.21249	0.406296	0.205804	-0.15526
					-0.01109	0.545574					0.540426	0.021158	0.985061	1.22243	0.438201	0.224696	-0.14439
					-0.00967	0.547672					0.649323	0.024212		1.2413	0.452648	0.251893	-0.14278
					-0.00951	0.552003						0.024508		1.30633	0.455555	0.276402	-0.1393
					-0.00914	0.574052						0.025181		1.32622	0.475092	0.276653	-0.13634
					-0.00748	0.580225						0.025722		1.33017	0.493657	0.287829	-0.13023
					-0.00656	0.580664						0.027707		1.34132	0.502322	0.29495	-0.1301
					-0.00633	0.610134						0.029312		1.34598	0.56786	0.321824	-0.12833
					-0.006	0.614738						0.036122		1.35811	0.58175	0.32984	-0.12708
					-0.00548	0.615738						0.040294		1.36612	0.592032	0.331617	-0.12679
					-0.00238	0.61947						0.042135		1.37599	0.618149	0.365922	-0.12528
					0.000209	0.630562						0.045308		1.4013	0.71799	0.395112	-0.12448
					0.009626	0.632091						0.04613		1.40883	0.892182	0.418695	-0.12178
					0.010946	0.633782						0.047752		1.41768		0.419252	-0.11989
					0.012375	0.641597						0.052175		1.46042		0.425602	-0.11769
					0.013031	0.642525						0.053302		1.46826		0.432023	-0.11747
					0.013215	0.658806						0.054679		1.46931		0.433032	-0.11685
					0.013651	0.674455						0.05828		1.48713		0.442181	-0.11581
					0.015446	0.683593						0.060498		1.51481		0.451677	-0.11453
					0.016657	0.691111						0.060836		1.52912		0.461503	-0.11411
					0.019197	0.733088						0.063823		1.54321		0.487619	-0.11384
					0.021239	0.736059						0.067905		1.60484		0.488061	-0.11233
					0.030814	0.737563						0.071127		1.65587		0.507269	-0.11016
					0.034819	0.763459						0.075972		1.6866		0.51363	-0.10693
					0.042805	0.763804						0.076836		1.69479		0.516359	-0.10654
					0.043665	0.797008						0.078904		1.74656		0.525826	-0.10224
					0.052269	0.809585						0.083924		1.77134		0.532503	-0.09981
					0.053688	0.809851						0.090169		1.78404		0.536429	-0.09718
					0.056915	0.830936						0.093273		1.83571		0.546072	-0.09365
					0.059917	0.833673						0.097559		1.89862		0.551136	-0.09322
					0.062636	0.860911						0.102189		1.89892		0.552854	-0.0896
					0.068499	0.867062						0.105235		1.95436		0.554367	-0.08812
					0.07617	0.871131						0.10751		2.11409		0.554475	-0.08796
					0.080993	0.873201						0.109401		2.16222		0.554576	-0.08563
					0.086215	0.878649						0.111482		2.2528		0.569108	-0.0797
					0.089374	0.891084						0.117622		2.30823		0.58521	-0.07951
					0.090114	0.901534						0.119199		2.31853		0.60198	-0.07453
					0.090507	0.902245						0.123659		2.34522		0.620338	-0.07093
					0.099364	0.903049						0.130893		2.36758		0.645941	-0.06677
					0.105063	0.907312						0.15762		2.38217		0.652891	-0.06134
					0.115542	0.914993						0.161211		2.39394		0.676356	-0.05881
					0.121951	0.917588						0.161599		2.41963		0.6839	-0.05194
					0.12551	0.932152						0.17117		2.42839		0.712471	-0.04727
					0.125719	0.937305						0.172624		2.48429		0.723281	-0.04264
					0.133043	0.948798						0.195759		2.51125		0.733533	-0.04025
					0.163148	0.969628						0.196141		2.63463		0.738274	-0.03805
					0.169615	0.977104						0.20632		2.6371		0.750493	-0.03785
					0.172033	0.987333						0.211885		2.66319		0.767047	-0.03679
					0.181441	0.995527						0.224798		2.72572		0.796772	-0.03451
					0.183243	1.00696						0.228005		2.72929		0.799162	-0.03113
					0.195458	1.02473						0.231609		2.80056		0.804596	-0.03105
					0.209455	1.04575						0.23261		2.84318		0.81309	-0.02943
					0.218696	1.05841						0.263714		2.84825		0.821145	-0.02775
					0.240988	1.0999						0.266267		2.85676		0.821579	-0.0258
					0.243269	1.10482						0.271087		2.91151		0.856564	-0.02184
					0.250296	1.13497						0.290729		3.05801		0.862897	-0.02163
					0.286863	1.14047						0.293443		3.07623		0.870965	-0.01986
					0.339653	1.17901						0.298012		3.16652		0.893847	-0.01888
					0.472625	1.17944						0.298625		3.27646		0.904855	-0.01858
					0.540347	1.18828						0.313084		3.30918		0.906053	-0.01714
					0.795589	1.20195						0.329546		3.35746		0.911209	-0.01441
					0.805702	1.22667						0.361612		3.42921		0.921703	-0.01185
					0.854481	1.23091						0.39761		3.48927		0.945715	-0.0114
					0.867329	1.23234						0.410605		3.49478		0.967716	-0.00797
						1.2357						0.417974		3.49608		0.969256	-0.00173
						1.24671						0.431679		3.60558		0.976073	0.000106
						1.25283						0.456534		3.66744		0.977011	0.001712
						1.25653						0.462893		3.73953		1.02583	0.004182
						1.26762						0.474874		3.85594		1.03122	0.004214
						1.26833						0.481391		3.88909		1.10285	0.006514
						1.27288						0.503581		3.95035		1.12234	0.008293
						1.28149						0.516406		3.972		1.16403	0.008905
						1.28354						0.525968		4.00466		1.16902	0.013994
						1.30095						0.532192		4.18672		1.17092	0.014905
						1.30112						0.542403		4.35648		1.17434	0.015382
						1.34249						0.560809		4.40627		1.19799	0.022768
						1.3538						0.592903		4.44055		1.20288	0.023195
						1.35639						0.62858		4.48761		1.22703	0.023337
						1.36562						0.679819		4.50204		1.26416	0.023377
						1.37635						0.70471		4.53965		1.35766	0.023635
						1.382						0.748715		4.96871		1.35811	0.02451
						1.46395						0.785534		5.002		1.36472	0.026469
						1.47787						0.787247		5.34512		1.40876	0.029582
						1.51838						0.814994		5.40523		1.41299	0.031046
						1.61466						0.888639		5.4749		1.41398	0.032655
						1.6154						0.907464		5.66188		1.43748	0.033897
						1.61808						0.93718		5.79063		1.44345	0.036319
						1.62902						1.02816		5.95656		1.48217	0.037898
						1.66199						1.14654		6.086		1.48233	0.041087
						1.71674						1.14848		6.36187		1.48585	0.042079
						1.73912						1.24106		6.38443		1.4913	0.050318
						1.74522						1.33571		6.61349		1.49702	0.054876
						1.75005						1.37672		6.67846		1.52575	0.055089
						1.81909						1.47578		6.6904		1.52912	0.05688
						1.86419						1.54201		6.9168		1.53356	0.056957
						1.86593						1.62819		8.00791		1.54719	0.058169
						1.9384						1.76455				1.54865	0.073054
						1.94501						1.89463				1.54888	0.076104
						2.01341						2.04574				1.55614	0.077095
						2.07723						2.46819				1.56452	0.080681
						2.1179						2.83764				1.57335	0.081201
						2.13018						2.85576				1.57518	0.083172
						2.13193						4.48529				1.58849	0.089475
						2.1348						5.99056				1.61434	0.091213
						2.25362										1.62024	0.094762
						2.28136										1.67267	0.096772
						2.30895										1.76451	0.099129
						2.32002										1.77994	0.105091
						2.36193										1.7814	0.105945
						2.49012										1.81804	0.110174
						2.5142										1.84594	0.110759
						2.57656										1.85937	0.11192
						2.58288										1.86025	0.112958
						2.61498										1.8898	0.120158
						2.61891										1.89611	0.125463
						2.65168										1.90114	0.129967
						2.95628										1.90476	0.14877
						2.96068										1.92715	0.152209
						2.9627										1.94062	0.154423
						2.99053										1.9484	0.156078
						3.2394										1.96444	0.160709
						3.40128										1.98061	0.164222
						3.72707										1.98206	0.173637
						3.73786										1.98516	0.17828
						3.92673										2.09402	0.178673
						3.99945										2.09536	0.178896
						4.26894										2.09776	0.183001
						4.31588										2.10128	0.186002
						4.95202										2.112	0.186658
						5.07684										2.11232	0.203355
						5.20412										2.14429	0.206042
						5.25466										2.1506	0.211251
						5.36729										2.15704	0.212872
						5.7583										2.2098	0.22599
						5.83141										2.22673	0.235441
						5.83656										2.23475	0.238539
						5.87463										2.29228	0.238912
						6.00604										2.29614	0.244789
						6.20674										2.34932	0.247521
						6.86205										2.48429	0.257941
						7.16535										2.48761	0.258358
						7.31437										2.49552	0.260324
						7.33274										2.5071	0.263044
						7.62501										2.51724	0.264488
						7.74188										2.53222	0.269943
						8.4398										2.53262	0.27454
						8.93871										2.54604	0.284965
						9.02505										2.5614	0.289618
						17.1677										2.57159	0.290507
																2.60478	0.290709
																2.65389	0.293893
																2.70785	0.316282
																2.71231	0.320431
																2.73527	0.322643
																2.73562	0.334247
																2.81603	0.365536
																2.83803	0.366194
																2.84489	0.369494
																2.84784	0.373439
																2.88474	0.377018
																2.93913	0.389255
																3.08096	0.397013
																3.08535	0.414728
																3.14632	0.431182
																3.15342	0.452149
																3.17396	0.455529
																3.28249	0.461426
																3.34074	0.497284
																3.4927	0.502334
																3.50671	0.520446
																3.52122	0.531311
																3.62334	0.53449
																3.6866	0.541193
																3.69957	0.581389
																3.75089	0.581494
																3.96979	0.616212
																4.10935	0.630163
																4.14609	0.722438
																4.16364	0.879459
																4.19005	0.884094
																4.30501	0.984839
																4.30893
																4.59026
																4.94471
																4.97577
																5.1369
																5.21402
																5.39784
																5.95656
																6.0746
																8.81459

## Sheet: Fig. 5h
		% VRCs colocalized in SC35(+) NSs
	Cell type	DMSO			25µM PF74(+)
		Expt-1	Expt-2	Expt-3	Expt-1	Expt-2	Expt-3
	TZM-bl	85.4335	87.562	78.265	5.56106	8.569	7.248
	293T	78.568	82.563	75.678	5.789	7.364	6.48
	Jurkat	81.569	75.26	78.569	10.568	12.458	14.523
	T-Cells	79.562	75.265	82.561	25.456	28.32	23.8723
	MDMs	72.568	76.598	71.562	65.542	70.458	68.146

## Sheet: Fig. 6b-d
	Fig. 6b			# of IN-puncta/ nucleus
				DMSO			Nevi			2.5 µM			25 µM PF74			Data used in Figure
		Expt-1		Mean	STDev	# cells	Mean	STDev	# cells	Mean	STDev	# cells	Mean	STDev	# cells
			30 min	7.8	2.3	55	8.1	2.6	49	8	2.3	52	7.2	3.2	39
			2h	11.8	2.6	51	12.5	4.2	41	7.5	2.5	47	2.3	1.8	42
		Expt-2		Mean	STDev	# cells	Mean	STDev	# cells	Mean	STDev	# cells	Mean	STDev	# cells
			30 min	4.1	1.3	45	4.1	1.6	59	4	1.9	59	3.8	1.7	51
			2h	6.3	1.8	63	6.8	1.9	61	3.8	1.7	37	1.8	1.1	53
		Expt-3		Mean	STDev	# cells	Mean	STDev	# cells	Mean	STDev	# cells	Mean	STDev	# cells
			30 min	6.1	1.9	27	6	2.1	59	6.3	1.8	25	6.2	2.2	31
			2h	7.3	1.7	33	7.8	2.2	61	6	1.9	22	2.8	1.1	28
	Fig. 6c			# of CA containing IN-spots per cell
				DMSO			Nevi			2.5 µM			25 µM PF74			Data used in Figure
		Expt-1		Mean	STDev	# cells	Mean	STDev	# cells	Mean	STDev	# cells	Mean	STDev	# cells
			30 min	79.5	22.78	55	83.3	25.065	49	81.5	18.54	52	83.05	18.56	39
			2h	78.65	13.335	51	74.56	14.56	41	81.56	16.54	47	78.56	11.56	42
		Expt-2		Mean	STDev	# cells	Mean	STDev	# cells	Mean	STDev	# cells	Mean	STDev	# cells
			30 min	149.5	32.78	45	123.3	33.065	59	163.5	32.54	59	174.25	28.56	51
			2h	138.35	26.335	63	134.56	23.65	61	156.32	29.54	37	188.56	31.45	53
		Expt-3		Mean	STDev	# cells	Mean	STDev	# cells	Mean	STDev	# cells	Mean	STDev	# cells
			30 min	63.22	14.78	27	75.32	33.065	59	69.15	32.54	25	64.87	12.76	31
			2h	68.23	12.335	33	74.43	23.65	61	76.22	29.54	22	68.03	11.36	28
	Fig. 6d			% eGFP expressing cells at 24hpi
				Expt-1	Expt-2	Expt-3
			DMSO	41	45	39
			Nevi	8	5	7
			2.5µM PF74	25	27	30
			25µM PF74	12	8	13

## Sheet: Fig.7b
	% VRCs colocalized in SC35(+) NSs
% VRCs in SC35(+) NSs		DMSO			2.5 µM			25 µM
		Expt-1	Expt-2	Expt-3	Expt-1	Expt-2	Expt-3	Expt-1	Expt-2	Expt-3
	30min	99.673	98.75	99.52	99.673	98.782	99.8902	97.3737	95.4865	96.3226
	24h	98.32	98.154	96.562	99.02	98.0241	98.2536	82.0723	92.1024	87.0268
	120h	99.32	97.562	98.249	97.32	98.452	96.7529	33.056	39.218	27.2354

## Sheet: Fig.7d
	EdU/vDNA signal (normalized to INmNG signal) associated with nuclear INmNG puncta after 5D of drug treatment which was added along with EdU at 24hpi. Negative values are due to lack of vDNA synthesis in those complexes
	DMSO	Nevi	2.5 uM PF74	25 uM PF74
	-0.07432	-0.04103	-0.01369	-0.21596
	-0.07289	-0.04059	-0.01296	-0.01882
	-0.0381	-0.03309	-0.00928	-0.00631
	-0.03733	-0.02712	-0.00414	0.010842
	-0.03011	-0.02704	-0.004	0.014873
	-0.0259	-0.02573	0.002603	0.029287
	-0.01011	-0.02487	0.002615	0.033043
	-0.00852	-0.02424	0.018351	0.033629
	-0.00332	-0.02165	0.023379	0.039233
	-0.00303	-0.01633	0.031286	0.041854
	-0.00037	-0.01453	0.042083	0.042235
	0.002751	-0.01378	0.050322	0.04437
	0.002905	-0.01226	0.050667	0.047245
	0.005562	-0.01094	0.057807	0.047836
	0.005613	-0.00756	0.061401	0.052209
	0.006305	-0.00643	0.062656	0.057122
	0.007844	-0.00571	0.072595	0.061902
	0.009785	-0.0054	0.07392	0.067597
	0.010142	-0.00291	0.073931	0.071318
	0.012862	-0.00229	0.075579	0.076579
	0.012958	-0.0021	0.08078	0.078022
	0.013724	-0.0018	0.085879	0.080855
	0.018237	-0.00154	0.091564	0.082632
	0.01972	-0.00085	0.092275	0.083317
	0.031038	-0.00061	0.093856	0.083317
	0.031247	0.000519	0.093958	0.083731
	0.03174	0.000904	0.094396	0.085339
	0.037182	0.000993	0.095006	0.086134
	0.03786	0.001007	0.096022	0.089205
	0.037887	0.001364	0.098458	0.089691
	0.045434	0.003189	0.099401	0.092426
	0.047951	0.003634	0.100679	0.095419
	0.051666	0.004117	0.104235	0.097299
	0.051837	0.004356	0.105153	0.097299
	0.052209	0.004423	0.106886	0.097833
	0.05804	0.004527	0.108718	0.098536
	0.060876	0.005022	0.109258	0.099664
	0.06328	0.005052	0.109407	0.101721
	0.06522	0.005241	0.109796	0.102647
	0.066053	0.005462	0.1102	0.109678
	0.070788	0.006094	0.111374	0.112264
	0.073322	0.006266	0.116039	0.119865
	0.076118	0.006602	0.122358	0.121665
	0.080773	0.006801	0.123238	0.121998
	0.082632	0.007313	0.124822	0.122149
	0.083558	0.007375	0.124853	0.122376
	0.085144	0.00756	0.125098	0.124668
	0.085747	0.007618	0.125966	0.125971
	0.090724	0.007688	0.126454	0.126166
	0.092413	0.007825	0.126973	0.129816
	0.093637	0.007853	0.128522	0.130066
	0.094446	0.008023	0.128679	0.130834
	0.094796	0.008115	0.128846	0.130948
	0.095426	0.008241	0.129072	0.134487
	0.100058	0.008342	0.130146	0.134501
	0.100924	0.008974	0.130374	0.136144
	0.104576	0.009018	0.132023	0.136976
	0.105449	0.009104	0.132061	0.137079
	0.106168	0.009194	0.132319	0.137114
	0.10739	0.009378	0.132647	0.140606
	0.108952	0.009718	0.134311	0.141162
	0.109331	0.009867	0.135905	0.156032
	0.11012	0.010061	0.13775	0.156443
	0.111509	0.010438	0.13832	0.156774
	0.115211	0.011461	0.139951	0.165532
	0.121785	0.011514	0.140415	0.168824
	0.123234	0.011668	0.142089	0.169665
	0.123426	0.013084	0.142854	0.172773
	0.12456	0.013085	0.143593	0.174852
	0.125717	0.013133	0.144285	0.175419
	0.127061	0.013368	0.145515	0.175423
	0.127643	0.013509	0.146588	0.184462
	0.128454	0.013935	0.147111	0.185013
	0.129204	0.013978	0.150066	0.186115
	0.132527	0.014337	0.1501	0.18701
	0.132701	0.014367	0.150151	0.19035
	0.132791	0.015047	0.150581	0.192611
	0.133776	0.015396	0.151662	0.194713
	0.134795	0.015678	0.152144	0.198214
	0.13733	0.017578	0.152904	0.20411
	0.137812	0.017638	0.154093	0.205526
	0.13972	0.017952	0.154666	0.20922
	0.140437	0.017997	0.158614	0.209393
	0.146739	0.018194	0.158758	0.212162
	0.149478	0.020397	0.158758	0.212886
	0.149872	0.020488	0.160202	0.214957
	0.155233	0.020565	0.161585	0.223314
	0.155359	0.021579	0.16293	0.231019
	0.156032	0.022983	0.163046	0.233499
	0.157043	0.023779	0.163618	0.237528
	0.159661	0.024656	0.164534	0.25755
	0.160104	0.027077	0.167062	0.265597
	0.163886	0.030912	0.167141	0.265788
	0.164113	0.031801	0.168076	0.275574
	0.165341	0.032102	0.169303	0.29229
	0.167963	0.034084	0.171047	0.302225
	0.169665	0.036511	0.173279	0.30746
	0.171863	0.042737	0.174636	0.323081
	0.174852	0.043841	0.177107	0.338675
	0.179682	0.044706	0.179691
	0.18189	0.046433	0.182918
	0.182662	0.05207	0.18474
	0.185161	0.055189	0.185695
	0.185991	0.062981	0.189686
	0.189186	0.073335	0.189686
	0.190184	0.074075	0.193293
	0.191936	0.078722	0.193293
	0.193289	0.086217	0.193833
	0.193294	0.093233	0.198214
	0.193719	0.098333	0.199388
	0.197071		0.206271
	0.197743		0.222531
	0.197861		0.225166
	0.198214		0.225166
	0.198477		0.234198
	0.198798		0.234198
	0.20059		0.255176
	0.200699		0.262284
	0.202244		0.754307
	0.202354
	0.202894
	0.204259
	0.204756
	0.207435
	0.211438
	0.211438
	0.212162
	0.212886
	0.213683
	0.214699
	0.2163
	0.216524
	0.218607
	0.218724
	0.22017
	0.224078
	0.228735
	0.229597
	0.232417
	0.233477
	0.235426
	0.236263
	0.238447
	0.239048
	0.247124
	0.248047
	0.25755
	0.259885
	0.261669
	0.265597
	0.272307
	0.298543
	0.30354
	0.307697
	0.315318
	0.523724
	0.595424

[truncated: 3 more sheets: Fig.7e, Fig. 8a-h, Fig. 8j-l]
